# Supplementary material for: Functional and prognostic significance of long non-coding RNA MALAT1 as a metastasis driver in ER negative lymph node negative breast cancer
Source: Oncotarget. 2016 May 26;7(26):40418–36. doi: 10.18632/oncotarget.9622 (PMC5130017; doi:10.18632/oncotarget.9622)
Supplement: Supplementary file 2 [file oncotarget-07-40418-s002.xlsx]

## Sheet: EMT Array-M4-MALAT1-AS1
				M4-Malat1	M4-Control
Well	Target Name	Cт MeanPositive	Cт Mean Negative	Test sample	Control sample	2^-Δct test	2^-Δct control	Fold Difference H/I	Fold Up- or Down-Regulation
A1	AHNAK	25.9064	28.9189	3.9872	6.01479	0.0630569	0.0154656	4.07724	4.07724	AHNAK
A2	AKT1	26.8994	27.8992	4.98018	4.9951	0.0316822	0.0313564	1.01039	1.01039	AKT1
A3	BMP1	27.9034	30.8959	5.98428	7.99177	0.0157962	0.0039286	4.02082	4.02082	BMP1
A4	BMP2	30.9039	35.896	8.98472	12.9918	0.00197393	0.000122763	16.0792	16.0792	BMP2
A5	BMP7	28.942	29.9212	7.02284	7.01709	0.00768977	0.00772049	0.996021	-1.004	BMP7
A6	CALD1	23.9169	25.9278	1.99774	3.0237	0.250393	0.122963	2.03632	2.03632	CALD1
A7	CAMK2N1	23.9323	24.9211	2.01317	2.01701	0.247729	0.247069	1.00267	1.00267	CAMK2N1
A8	CAV2	25.9015	27.8902	3.98236	4.98604	0.063269	0.0315538	2.00512	2.00512	CAV2
A9	CDH1	23.9077	25.8933	1.98853	2.9892	0.251996	0.125939	2.00094	2.00094	CDH1
A10	CDH2	30.9056	31.8921	8.9864	8.98795	0.00197162	0.0019695	1.00108	1.00108	CDH2
A11	COL1A2			#VALUE!	#VALUE!	#VALUE!	#VALUE!	#VALUE!	#VALUE!	COL1A2
A12	COL3A1	33.8891	37.1515	11.9699	14.2474	0.00024928	5.14182e-05	4.8481	4.8481	COL3A1
B1	COL5A2	28.9349	29.9227	7.01578	7.0186	0.00772753	0.00771243	1.00196	1.00196	COL5A2
B2	CTNNB1	25.912	26.9193	3.99281	4.01515	0.0628121	0.0618472	1.0156	1.0156	CTNNB1
B3	DSC2	22.9183	25.9321	0.999117	3.02795	0.500306	0.122602	4.08074	4.08074	DSC2
B4	DSP	21.9142	23.91	-0.00494576	1.00593	1.00343	0.49795	2.01513	2.01513	DSP
B5	EGFR	25.9053	27.9125	3.98615	5.00841	0.0631029	0.0310685	2.03109	2.03109	EGFR
B6	ERBB3	25.9246	27.9149	4.0054	5.01076	0.0622665	0.0310179	2.00744	2.00744	ERBB3
B7	ESR1	36.9352	36.9765	15.016	14.0724	3.01801e-05	5.80479e-05	0.519918	-1.92338	ESR1
B8	F11R	24.8963	26.9114	2.97713	4.0073	0.126998	0.0621845	2.04227	2.04227	F11R
B9	FGFBP1	20.9002	23.8942	-1.01893	0.990126	2.02642	0.503434	4.02519	4.02519	FGFBP1
B10	FN1	25.9195	28.9028	4.0003	5.99863	0.0624869	0.0156398	3.99538	3.99538	FN1
B11	FOXC2	34.8935	36.8975	12.9743	13.9934	0.00012426	6.1317e-05	2.02652	2.02652	FOXC2
B12	FZD7	30.8986	30.8994	8.97944	7.99528	0.00198115	0.00391906	0.505517	-1.97817	FZD7
C1	GNG11	35.9132	36.9142	13.994	14.0101	6.12881e-05	6.061e-05	1.01119	1.01119	GNG11
C2	GSC	37.1316		15.2125	#VALUE!	2.63385e-05	#VALUE!	#VALUE!	#VALUE!	GSC
C3	GSK3B	23.9054	25.8927	1.9862	2.98859	0.252402	0.125992	2.00331	2.00331	GSK3B
C4	IGFBP4	32.9029	34.9009	10.9838	11.9968	0.000493808	0.00024469	2.0181	2.0181	IGFBP4
C5	IL1RN	22.8953	28.8953	0.976133	5.99114	0.50834	0.0157212	32.3347	32.3347	IL1RN
C6	ILK	25.9002	27.8991	3.98103	4.99498	0.0633273	0.031359	2.01943	2.01943	ILK
C7	ITGA5	27.8903	30.8835	5.97115	7.9794	0.0159407	0.00396244	4.02294	4.02294	ITGA5
C8	ITGAV	25.9078	27.9086	3.98862	5.00449	0.062995	0.031153	2.02212	2.02212	ITGAV
C9	ITGB1	22.9071	23.9128	0.98794	1.0087	0.504197	0.496993	1.01449	1.01449	ITGB1
C10	JAG1	23.9117	24.9079	1.99252	2.00377	0.251299	0.249347	1.00783	1.00783	JAG1
C11	KRT14	26.8932	29.9064	4.97403	7.00227	0.0318176	0.00780022	4.07906	4.07906	KRT14
C12	KRT19	28.9027	29.9047	6.98356	7.0006	0.00790203	0.00780927	1.01188	1.01188	KRT19
D1	KRT7	21.9314	23.9145	0.0122623	1.01034	0.991536	0.496428	1.99734	1.99734	KRT7
D2	MAP1B	28.8992	31.9023	6.98006	8.99818	0.00792123	0.00195559	4.05056	4.05056	MAP1B
D3	MMP2	33.9081	32.9128	11.989	10.0086	0.000246013	0.000970725	0.253433	-3.94582	MMP2
D4	MMP3	35.9046	36.8997	13.9855	13.9956	6.16535e-05	6.12205e-05	1.00707	1.00707	MMP3
D5	MMP9	33.8972	37.0259	11.978	14.1218	0.000247891	5.60936e-05	4.41925	4.41925	MMP9
D6	MSN	24.9016	26.9068	2.98243	4.00267	0.126532	0.0623844	2.02826	2.02826	MSN
D7	MST1R	28.9337	32.9632	7.01449	10.0591	0.00773442	0.000937362	8.25126	8.25126	MST1R
D8	NODAL	32.9105	34.9049	10.9914	12.0008	0.000491214	0.00024401	2.01309	2.01309	NODAL
D9	NOTCH1	26.9108	28.9156	4.99165	6.01153	0.0314315	0.0155006	2.02776	2.02776	NOTCH1
D10	NUDT13	27.9058	29.9013	5.98666	6.99722	0.0157702	0.00782757	2.0147	2.0147	NUDT13
D11	OCLN	22.9404	25.8906	1.02119	2.98649	0.49271	0.126176	3.90494	3.90494	OCLN
D12	PDGRB	37.0548		15.1357	#VALUE!	2.77785e-05	#VALUE!	#VALUE!	#VALUE!	PDGRB
E1	PLEK2	25.9228	27.9385	4.00359	5.03442	0.0623445	0.0305132	2.0432	2.0432	PLEK2
E2	PPPDE2	24.9093	26.8967	2.99015	3.99254	0.125857	0.0628239	2.00332	2.00332	PPPDE2
E3	PTK2	24.9063	26.9035	2.98718	3.99941	0.126116	0.0625257	2.01702	2.01702	PTK2
E4	PTP4A1	21.8992	24.9057	-0.0200043	2.00162	1.01396	0.249719	4.06041	4.06041	PTP4A1
E5	RAC1	22.9037	23.9041	0.984516	0.99999	0.505395	0.500003	1.01078	1.01078	RAC1
E6	RGS2	27.9113	30.9015	5.99217	7.99736	0.01571	0.0039134	4.01442	4.01442	RGS2
E7	SERPINE1	28.8954	29.8972	6.97621	6.99303	0.00794239	0.00785031	1.01173	1.01173	SERPINE1
E8	SIP1	26.902	27.9075	4.98279	5.00338	0.0316249	0.0311769	1.01437	1.01437	SIP1
E9	SMAD2	24.9029	26.9002	2.98368	3.99611	0.126422	0.0626686	2.0173	2.0173	SMAD2
E10	SNAI1	32.9359	34.9303	11.0167	12.0262	0.000482658	0.000239746	2.0132	2.0132	SNAI1
E11	SNAI2	27.9066	26.8975	5.98748	3.99339	0.0157612	0.062787	0.251026	-3.98365	SNAI2
E12	SNAI3	31.9206	33.9077	10.0014	11.0036	0.000975617	0.000487065	2.00305	2.00305	SNAI3
F1	SOX10	36.8931	37.1426	14.9739	14.2385	3.10747e-05	5.17355e-05	0.600645	-1.66488	SOX10
F2	SPARC	25.9153	24.9039	3.99616	1.9998	0.0626666	0.250035	0.250631	-3.98993	SPARC
F3	SPP1	34.911	35.9089	12.9918	13.0047	0.000122763	0.00012167	1.00898	1.00898	SPP1
F4	STAT3	23.9052	25.9	1.98605	2.99586	0.252429	0.125359	2.01365	2.01365	STAT3
F5	STEAP1	26.905	28.91	4.98587	6.00584	0.0315575	0.0155619	2.02787	2.02787	STEAP1
F6	TCF3	25.901	25.8918	3.98183	2.98772	0.063292	0.126068	0.502045	-1.99185	TCF3
F7	TCF4	27.8952	29.8974	5.97605	6.99325	0.0158866	0.00784913	2.024	2.024	TCF4
F8	TFP12	36.8884		14.9692	#VALUE!	3.11754e-05	#VALUE!	#VALUE!	#VALUE!	TFP12
F9	TGFB1	28.8975	30.8936	6.9783	7.98946	0.00793092	0.0039349	2.01553	2.01553	TGFB1
F10	TGFB2	28.9169	28.8938	6.9977	5.98969	0.00782495	0.015737	0.497232	-2.01113	TGFB2
F11	TGFB3	29.8952	32.8998	7.97599	9.99573	0.0039718	0.000979458	4.0551	4.0551	TGFB3
F12	TIMP1	24.9262	27.9115	3.00703	5.00738	0.124392	0.0310905	4.00097	4.00097	TIMP1
G1	TMEFF1	26.9038	29.9217	4.98467	7.01755	0.0315838	0.00771804	4.0922	4.0922	TMEFF1
G2	TME132A	30.8987	32.9	8.97957	9.9959	0.00198098	0.000979344	2.02276	2.02276	TME132A
G3	TSPAN13	24.9148	25.9047	2.99563	3.00059	0.12538	0.124949	1.00345	1.00345	TSPAN13
G4	TWIST1	29.8984	31.9046	7.97928	9.00047	0.00396275	0.00195249	2.02959	2.02959	TWIST1
G5	VCAN	27.8998	27.8903	5.98063	4.98619	0.0158362	0.0315507	0.50193	-1.99231	VCAN
G6	VIM	22.9131	22.9068	0.993946	0.00273323	0.502103	0.998107	0.503055	-1.98786	VIM
G7	VPS13A	26.8874	27.9053	4.96825	5.00123	0.0319454	0.0312233	1.02313	1.02313	VPS13A
G8	WNT11			#VALUE!	#VALUE!	#VALUE!	#VALUE!	#VALUE!	#VALUE!	WNT11
G9	WNT5A	36.9842	37.1534	15.065	14.2493	2.91728e-05	5.13485e-05	0.568133	-1.76015	WNT5A
G10	WNT5B	34.9038	34.895	12.9846	11.9909	0.000123378	0.000245691	0.50217	-1.99136	WNT5B
G11	ZEB1	32.9023	35.9039	10.9831	12.9998	0.000494021	0.000122088	4.04644	4.04644	ZEB1
G12	ZEB2	35.9032	37.0729	13.9841	14.1688	6.17125e-05	5.4295e-05	1.13662	1.13662	ZEB2
H1	ACTB	17.9221	20.917	-3.9971	-1.98715	15.9679	3.96454	4.02768	4.02768	ACTB
H2	B2M	21.9264	22.9172	0.00727844	0.0130749	0.994968	0.990978	1.00403	1.00403	B2M
H3	GAPDH	21.9192	22.9041	0	0	1	1	1	-1	GAPDH
H4	HPRT1	26.9075	27.9099	4.98829	5.00583	0.0315047	0.031124	1.01223	1.01223	HPRT1
H5	RPLP0	18.9067	19.9082	-3.01248	-2.99595	8.06949	7.9776	1.01152	1.01152	RPLP0
H6	HGDC	36.9555		15.0364	#VALUE!	2.97577e-05	#VALUE!	#VALUE!	#VALUE!	HGDC
H7	RTC	23.6755	23.6775	1.75634	0.773407	0.295998	0.585034	0.50595	-1.97648	RTC
H8	RTC	23.6755	23.6775	1.75634	0.773407	0.295998	0.585034	0.50595	-1.97648	RTC
H9	RTC	23.6755	23.6775	1.75634	0.773407	0.295998	0.585034	0.50595	-1.97648	RTC
H10	PPC	21.8562	21.9821	-0.0629749	-0.922012	1.04462	1.89476	0.55132	-1.81383	PPC
H11	PPC	21.8562	21.9821	-0.0629749	-0.922012	1.04462	1.89476	0.55132	-1.81383	PPC
H12	PPC	21.8562	21.9821	-0.0629749	-0.922012	1.04462	1.89476	0.55132	-1.81383	PPC
