# Supplementary material for: Functional and prognostic significance of long non-coding RNA MALAT1 as a metastasis driver in ER negative lymph node negative breast cancer
Source: Oncotarget. 2016 May 26;7(26):40418–36. doi: 10.18632/oncotarget.9622 (PMC5130017; doi:10.18632/oncotarget.9622)
Supplement: Supplementary file 3 [file oncotarget-07-40418-s003.xlsx]

## Sheet: Pearson Correlation Coefficient
Pearson Correlation Coefficients between MALAT1 and EMT genes
	EMT Genes	NORMAL BREAST		EMT Genes	LUMINAL A				EMT Genes	LUMINAL B				EMT Genes	HER2				EMT GENES	BLBC
		ALL			ALL	LN-	LN+			ALL	LN-	LN+			ALL	LN-	LN+			ALL	LN-	LN+
	ABCA12 / ILMN_1750250	-0.0814875		ABCA12 / ILMN_1750250	-0.0244329	-0.0727426	0.0489729		ABCA12 / ILMN_1750250	-0.0440774	0.0189321	-0.09475		ABCA12 / ILMN_1750250	-0.0432606	0.0364293	-0.113408		ABCA12 / ILMN_1750250	-0.0306538	0.0522411	-0.0902432
	ABCA12 / ILMN_2361400	0.141754		ABCA12 / ILMN_2361400	-0.0712955	-0.0551974	-0.0898654		ABCA12 / ILMN_2361400	-0.00923752	0.0256261	-0.0446851		ABCA12 / ILMN_2361400	-0.0788376	-0.083964	-0.074615		ABCA12 / ILMN_2361400	-0.0644119	0.0409394	-0.156064
	ABLIM1 / ILMN_1696682	-0.00792102		ABLIM1 / ILMN_1696682	-0.0110393	-0.00738385	-0.0173368		ABLIM1 / ILMN_1696682	-0.00411594	-0.0244593	0.0150197		ABLIM1 / ILMN_1696682	0.117306	-0.0114618	0.220209		ABLIM1 / ILMN_1696682	0.0822557	0.141337	0.0335673
	ABLIM1 / ILMN_1731610	0.00571305		ABLIM1 / ILMN_1731610	0.00648957	0.00391298	0.011337		ABLIM1 / ILMN_1731610	0.107108	0.0837825	0.129751		ABLIM1 / ILMN_1731610	0.0476656	0.103688	0.00616375		ABLIM1 / ILMN_1731610	-0.085337	-0.104763	-0.0734615
	ABLIM1 / ILMN_1785424	-0.0601954		ABLIM1 / ILMN_1785424	0.0502536	0.0508737	0.0481457		ABLIM1 / ILMN_1785424	0.0516848	-0.0132026	0.115526		ABLIM1 / ILMN_1785424	0.0230966	-0.00561233	0.0445506		ABLIM1 / ILMN_1785424	-0.0311867	-0.0476838	-0.0175303
	ABLIM1 / ILMN_2396672	0.0212345		ABLIM1 / ILMN_2396672	0.0163753	0.0356061	-0.0148113		ABLIM1 / ILMN_2396672	0.0633165	0.0401489	0.0866319		ABLIM1 / ILMN_2396672	0.0282623	0.0638624	0.000624344		ABLIM1 / ILMN_2396672	-0.0542886	-0.0519501	-0.0598928
	ALDH1A3 / ILMN_1807439	0.0965751		ALDH1A3 / ILMN_1807439	0.0255645	-0.0191344	0.092929		ALDH1A3 / ILMN_1807439	-0.0335748	-0.00757952	-0.0600035		ALDH1A3 / ILMN_1807439	0.0441604	0.0574825	0.0344788		ALDH1A3 / ILMN_1807439	-0.0162071	-0.0637912	0.0378031
	ALDH1A3 / ILMN_2139970	0.0736049		ALDH1A3 / ILMN_2139970	0.0212948	-0.0275508	0.0918923		ALDH1A3 / ILMN_2139970	-0.0276078	-0.0213985	-0.032824		ALDH1A3 / ILMN_2139970	0.024138	-0.00353046	0.0441428		ALDH1A3 / ILMN_2139970	-0.00445822	-0.0953666	0.0918251
	ALOX15B / ILMN_1751975	0.0552881		ALOX15B / ILMN_1751975	-0.0140234	-0.0232347	0.00997415		ALOX15B / ILMN_1751975	-0.0344343	-0.00118167	-0.0619086		ALOX15B / ILMN_1751975	-0.101257	-0.0931616	-0.110485		ALOX15B / ILMN_1751975	-0.10812	-0.0222022	-0.193643
	ALOX15B / ILMN_2276904	0.0886045		ALOX15B / ILMN_2276904	-0.0294705	-0.0290339	-0.0240817		ALOX15B / ILMN_2276904	-0.026022	0.0372823	-0.0732224		ALOX15B / ILMN_2276904	-0.0882939	-0.0891677	-0.0902717		ALOX15B / ILMN_2276904	-0.0745335	0.0285674	-0.17869
	ALOX15B / ILMN_2393149	0.0597735		ALOX15B / ILMN_2393149	-0.00198236	-0.0117948	0.0199754		ALOX15B / ILMN_2393149	-0.0202374	0.0142441	-0.0512604		ALOX15B / ILMN_2393149	-0.0799305	-0.0474174	-0.104437		ALOX15B / ILMN_2393149	-0.100733	-0.0222683	-0.176944
	ANK3 / ILMN_1651943	-0.0343975		ANK3 / ILMN_1651943	0.0178743	0.0535164	-0.0378754		ANK3 / ILMN_1651943	0.0433192	0.0404836	0.0488206		ANK3 / ILMN_1651943	0.0617285	0.0100928	0.102059		ANK3 / ILMN_1651943	-0.0926786	-0.173767	-0.0103178
	ANK3 / ILMN_1661875	-0.133886		ANK3 / ILMN_1661875	0.0407747	-0.0142013	0.11652		ANK3 / ILMN_1661875	0.00838247	-0.0690497	0.0832132		ANK3 / ILMN_1661875	0.013277	0.0063214	0.0201024		ANK3 / ILMN_1661875	0.027591	-0.0271376	0.0774789
	ANK3 / ILMN_2390609	-0.0477109		ANK3 / ILMN_2390609	0.0287135	-0.0160912	0.102029		ANK3 / ILMN_2390609	0.0244912	0.0379927	0.0188917		ANK3 / ILMN_2390609	0.0719977	0.0875784	0.0570088		ANK3 / ILMN_2390609	0.0305053	-0.0133822	0.0717079
	ANXA3 / ILMN_1694548	0.123778		ANXA3 / ILMN_1694548	-0.00623791	-0.056539	0.0787912		ANXA3 / ILMN_1694548	0.0387737	-0.0413574	0.113611		ANXA3 / ILMN_1694548	0.0795829	0.11813	0.0501484		ANXA3 / ILMN_1694548	0.039898	-0.037229	0.115521
	ANXA8 / ILMN_2095610	0.0921137		ANXA8 / ILMN_2095610	0.0542641	0.0309063	0.0869247		ANXA8 / ILMN_2095610	-0.0197237	-0.0313977	-0.0077501		ANXA8 / ILMN_2095610	-0.0130961	0.203178	-0.151007		ANXA8 / ILMN_2095610	-0.0446531	0.00688696	-0.0937558
	AP1M2 / ILMN_1705861	0.0354283		AP1M2 / ILMN_1705861	-0.045901	0.00995164	-0.128082		AP1M2 / ILMN_1705861	-0.015701	0.0131811	-0.043205		AP1M2 / ILMN_1705861	-0.0166237	0.0437459	-0.0659263		AP1M2 / ILMN_1705861	0.105257	0.0953209	0.111292
	ARHGAP25 / ILMN_1658853	0.0635982		ARHGAP25 / ILMN_1658853	0.0203723	0.056078	-0.0346169		ARHGAP25 / ILMN_1658853	-0.0360425	0.0243623	-0.0971897		ARHGAP25 / ILMN_1658853	-0.110816	-0.103872	-0.116174		ARHGAP25 / ILMN_1658853	-0.00433957	-0.0329352	0.00954088
	ARHGAP25 / ILMN_1661971	-0.0460451		ARHGAP25 / ILMN_1661971	-0.0182686	-0.0335729	0.00511581		ARHGAP25 / ILMN_1661971	0.0284075	0.0647602	-0.00216299		ARHGAP25 / ILMN_1661971	0.131176	0.147831	0.116566		ARHGAP25 / ILMN_1661971	-0.0180248	0.00936477	-0.0453197
	ARHGAP25 / ILMN_1777998	-0.0296961		ARHGAP25 / ILMN_1777998	0.0443996	0.028655	0.0702455		ARHGAP25 / ILMN_1777998	0.0411168	0.0494581	0.0363288		ARHGAP25 / ILMN_1777998	0.109619	0.238163	0.0175791		ARHGAP25 / ILMN_1777998	-0.0178526	-0.0807848	0.0477787
	ARHGAP8 / ILMN_2297096	-0.074025		ARHGAP8 / ILMN_2297096	-0.0129697	0.0212569	-0.0636515		ARHGAP8 / ILMN_2297096	-0.0329708	0.0503417	-0.108863		ARHGAP8 / ILMN_2297096	-0.0508713	-0.101435	-0.00906885		ARHGAP8 / ILMN_2297096	-0.0311402	0.0252884	-0.0819197
	ARHGAP8 / ILMN_2342851	0.0431568		ARHGAP8 / ILMN_2342851	-0.00949716	-0.00436653	-0.0175816		ARHGAP8 / ILMN_2342851	0.0198765	-0.00907853	0.0426463		ARHGAP8 / ILMN_2342851	-0.0330994	-0.000856795	-0.0610873		ARHGAP8 / ILMN_2342851	0.0121977	0.0508405	-0.0407614
	ARHGAP8 / ILMN_2412475	0.0410687		ARHGAP8 / ILMN_2412475	0.00138194	0.0284776	-0.0461724		ARHGAP8 / ILMN_2412475	0.0309601	0.0144206	0.0458066		ARHGAP8 / ILMN_2412475	-0.0135045	-0.0914453	0.0487458		ARHGAP8 / ILMN_2412475	0.00262906	0.0476402	-0.0438659
	ARTN / ILMN_1727040	-0.0107843		ARTN / ILMN_1727040	0.0136393	0.0111003	0.011054		ARTN / ILMN_1727040	-0.0249615	-0.0351729	-0.0153659		ARTN / ILMN_1727040	0.0805099	-0.0507296	0.188463		ARTN / ILMN_1727040	-0.0739463	-0.0792659	-0.0823165
	ARTN / ILMN_1762952	-0.0220078		ARTN / ILMN_1762952	0.0381311	0.0570717	0.00826499		ARTN / ILMN_1762952	0.0229699	0.0215441	0.023688		ARTN / ILMN_1762952	0.0200524	0.0332846	0.00898899		ARTN / ILMN_1762952	-0.0217543	-0.0351705	-0.0142908
	ARTN / ILMN_1773295	-0.0127569		ARTN / ILMN_1773295	0.0178852	0.0163265	0.0199761		ARTN / ILMN_1773295	-0.0521309	-0.0168412	-0.0861341		ARTN / ILMN_1773295	-0.0319445	0.0492613	-0.0944507		ARTN / ILMN_1773295	-0.0337316	0.0524695	-0.112122
	ARTN / ILMN_1803691	0.00144301		ARTN / ILMN_1803691	-0.0241043	0.00493962	-0.0742442		ARTN / ILMN_1803691	-0.00189977	0.0362592	-0.0441288		ARTN / ILMN_1803691	0.135183	0.068148	0.189564		ARTN / ILMN_1803691	0.0826991	0.121429	0.0501137
	BDKRB2 / ILMN_1684086	-0.0512184		BDKRB2 / ILMN_1684086	-0.0058307	0.0403932	-0.0718582		BDKRB2 / ILMN_1684086	0.0226202	0.0996757	-0.052958		BDKRB2 / ILMN_1684086	0.0619333	-0.0541422	0.168004		BDKRB2 / ILMN_1684086	0.0388821	0.0304688	0.0531671
	BGN / ILMN_2206746	-0.0457377		BGN / ILMN_2206746	-0.0194814	-0.0415995	0.0142144		BGN / ILMN_2206746	0.0217251	0.118188	-0.0705092		BGN / ILMN_2206746	-0.0288935	-0.135834	0.050064		BGN / ILMN_2206746	0.0392828	0.0166452	0.0667277
	BIK / ILMN_1770505	-0.0307499		BIK / ILMN_1770505	-0.051737	-0.0449984	-0.0587903		BIK / ILMN_1770505	-0.0105671	0.0766583	-0.0872632		BIK / ILMN_1770505	-0.0702156	-0.124418	-0.0340926		BIK / ILMN_1770505	-0.0684919	-0.0496054	-0.110142
	BIN1 / ILMN_1674160	0.0629502		BIN1 / ILMN_1674160	0.0497439	0.0326911	0.0814433		BIN1 / ILMN_1674160	0.0221293	-0.0486781	0.0883297		BIN1 / ILMN_1674160	0.0222176	0.0486986	-0.000380951		BIN1 / ILMN_1674160	0.00173521	0.0111882	0.00030689
	BIN1 / ILMN_2309245	0.0663086		BIN1 / ILMN_2309245	0.049454	0.0180225	0.105578		BIN1 / ILMN_2309245	0.00546241	-0.0418837	0.0514957		BIN1 / ILMN_2309245	0.0334417	0.0762047	-0.00223418		BIN1 / ILMN_2309245	0.00228803	0.000275501	0.0111106
	C10orf10 / ILMN_1767556	0.100598		C10orf10 / ILMN_1767556	0.0292801	-0.017811	0.0963361		C10orf10 / ILMN_1767556	0.0360796	0.0754531	0.00483689		C10orf10 / ILMN_1767556	0.0332319	-0.0547626	0.0918875		C10orf10 / ILMN_1767556	0.0227102	-0.0727358	0.112507
	C10orf116 / ILMN_1680110	0.0636937		C10orf116 / ILMN_1680110	0.0265827	0.0248835	0.029911		C10orf116 / ILMN_1680110	0.0642454	0.0480386	0.0768923		C10orf116 / ILMN_1680110	0.0111753	-0.00417961	0.0259952		C10orf116 / ILMN_1680110	0.00611833	0.0322267	-0.017474
	C1orf116 / ILMN_1676725	0.073918		C1orf116 / ILMN_1676725	0.0137472	0.00356121	0.0309474		C1orf116 / ILMN_1676725	-0.0777867	-0.0427019	-0.109446		C1orf116 / ILMN_1676725	0.0881692	0.177553	0.0179694		C1orf116 / ILMN_1676725	-0.0392918	-0.0836085	0.0179376
	C1orf116 / ILMN_1706483	0.0472939		C1orf116 / ILMN_1706483	0.0572834	2.49931e-05	0.133971		C1orf116 / ILMN_1706483	-0.0311096	-0.0558893	-0.00987739		C1orf116 / ILMN_1706483	0.0157951	0.0402682	-0.00442186		C1orf116 / ILMN_1706483	-0.0453154	-0.0983588	0.00957383
	C1orf116 / ILMN_2073446	0.04273		C1orf116 / ILMN_2073446	0.0658702	0.0274784	0.112048		C1orf116 / ILMN_2073446	-0.0397132	-0.0663919	-0.0176766		C1orf116 / ILMN_2073446	0.0403208	0.0556144	0.0271327		C1orf116 / ILMN_2073446	-0.0372361	-0.0883736	0.00964758
	C5orf13 / ILMN_1680738	0.0313982		C5orf13 / ILMN_1680738	-0.0510781	-0.0878937	0.00928808		C5orf13 / ILMN_1680738	0.014093	0.0509189	-0.019464		C5orf13 / ILMN_1680738	0.00291989	-0.0987434	0.0867242		C5orf13 / ILMN_1680738	0.0484635	0.0505447	0.0517647
	C6orf105 / ILMN_2078592	0.0707001		C6orf105 / ILMN_2078592	0.0436732	0.0104202	0.107621		C6orf105 / ILMN_2078592	-0.0475079	-0.0312013	-0.070233		C6orf105 / ILMN_2078592	0.0321532	0.132327	-0.00995469		C6orf105 / ILMN_2078592	-0.0514907	-0.00540724	-0.0870097
	CA2 / ILMN_1662795	0.137277		CA2 / ILMN_1662795	-0.0140549	-0.00259734	-0.0330966		CA2 / ILMN_1662795	0.0375872	0.134043	-0.0554588		CA2 / ILMN_1662795	-0.0727497	-0.0101713	-0.126537		CA2 / ILMN_1662795	-0.0683292	0.0572405	-0.189935
	CA2 / ILMN_2199439	0.124499		CA2 / ILMN_2199439	-0.00964175	0.00157931	-0.028219		CA2 / ILMN_2199439	0.0290797	0.127442	-0.0664082		CA2 / ILMN_2199439	-0.0793368	-0.0420723	-0.112236		CA2 / ILMN_2199439	-0.060803	0.0562504	-0.173211
	CA9 / ILMN_1725139	-0.00800094		CA9 / ILMN_1725139	0.00319155	-0.0488987	0.0837752		CA9 / ILMN_1725139	-0.0617461	-0.0849972	-0.0377664		CA9 / ILMN_1725139	0.00615677	-0.0500756	0.0444426		CA9 / ILMN_1725139	-0.111235	-0.123298	-0.107204
	CAMK2B / ILMN_1663397	0.1174		CAMK2B / ILMN_1663397	-0.0373615	0.0203499	-0.137615		CAMK2B / ILMN_1663397	0.0358466	0.018263	0.0504251		CAMK2B / ILMN_1663397	-0.0615762	-0.115094	-0.0227142		CAMK2B / ILMN_1663397	-0.0294654	0.0715468	-0.110792
	CAMK2B / ILMN_2279796	-0.00306501		CAMK2B / ILMN_2279796	-0.0519815	-0.022348	-0.0988185		CAMK2B / ILMN_2279796	0.0551034	0.0430506	0.0717754		CAMK2B / ILMN_2279796	0.077191	0.106525	0.0518004		CAMK2B / ILMN_2279796	0.00670361	0.0538838	-0.0402191
	CAMK2B / ILMN_2315208	0.06791		CAMK2B / ILMN_2315208	-0.0250889	0.0262829	-0.112682		CAMK2B / ILMN_2315208	0.0271915	0.00765133	0.0448738		CAMK2B / ILMN_2315208	-0.0386095	-0.102716	0.00857842		CAMK2B / ILMN_2315208	0.000798883	0.1157	-0.0927143
	CAMK2B / ILMN_2376194	0.0793107		CAMK2B / ILMN_2376194	-0.0369926	0.0252459	-0.136562		CAMK2B / ILMN_2376194	0.0185576	-0.0253738	0.0585073		CAMK2B / ILMN_2376194	-0.0246597	-0.0731447	0.0141425		CAMK2B / ILMN_2376194	-0.00821001	0.110677	-0.105283
	CBARA1 / ILMN_1807540	0.0425292		CBARA1 / ILMN_1807540	0.00504513	-0.0176659	0.0333852		CBARA1 / ILMN_1807540	-0.0400833	-0.108874	0.0172189		CBARA1 / ILMN_1807540	-0.0389272	-0.0558901	-0.0250105		CBARA1 / ILMN_1807540	0.00492405	0.0645989	-0.0389032
	CCDC92 / ILMN_1731107	-0.00171993		CCDC92 / ILMN_1731107	0.028865	-0.00131453	0.0815199		CCDC92 / ILMN_1731107	-0.0445881	-0.104945	0.0076442		CCDC92 / ILMN_1731107	-0.0122391	-0.162405	0.108996		CCDC92 / ILMN_1731107	0.0127158	-0.0550449	0.093839
	CCND2 / ILMN_1667081	0.037561		CCND2 / ILMN_1667081	0.0316949	-0.0112783	0.0840618		CCND2 / ILMN_1667081	-0.00347457	-0.0264795	0.0204796		CCND2 / ILMN_1667081	-0.00732693	0.102114	-0.0774376		CCND2 / ILMN_1667081	0.0127671	0.0131593	0.0247561
	CCND2 / ILMN_2067656	0.0336276		CCND2 / ILMN_2067656	0.0367512	-0.00770312	0.0931629		CCND2 / ILMN_2067656	0.000399975	-0.0283987	0.0312691		CCND2 / ILMN_2067656	-0.0040811	0.0684498	-0.0511882		CCND2 / ILMN_2067656	0.0304065	0.0201264	0.0533982
	CDH1 / ILMN_1770940	0.0220303		CDH1 / ILMN_1770940	-0.0174978	0.0272142	-0.0968379		CDH1 / ILMN_1770940	0.0298783	0.0439313	0.0198839		CDH1 / ILMN_1770940	-0.0855589	-0.0608134	-0.105591		CDH1 / ILMN_1770940	0.0253446	0.00251356	0.0326906
	CDH1 / ILMN_1770940	-0.0230811		CDH1 / ILMN_1770940	-0.0331143	-0.0575991	-0.00918346		CDH1 / ILMN_1770940	0.046312	0.0212636	0.0647703		CDH1 / ILMN_1770940	-0.0639731	-0.0728432	-0.0585141		CDH1 / ILMN_1770940	-0.0193959	-0.0290398	-0.0169798
	CDH11 / ILMN_1672611	-0.0875127		CDH11 / ILMN_1672611	-0.0300437	-0.0288635	-0.0268955		CDH11 / ILMN_1672611	0.0406802	0.0831003	0.00176159		CDH11 / ILMN_1672611	-0.0519084	-0.0551263	-0.0479387		CDH11 / ILMN_1672611	0.0559188	-0.00422997	0.106461
	CDH2 / ILMN_1779228	0.0296326		CDH2 / ILMN_1779228	0.0299259	0.02114	0.039786		CDH2 / ILMN_1779228	-0.105511	-0.0309486	-0.163805		CDH2 / ILMN_1779228	-0.00530304	0.00962614	-0.0183762		CDH2 / ILMN_1779228	0.00952127	0.0328667	-0.0102853
	CDH2 / ILMN_1779228	-0.0758456		CDH2 / ILMN_1779228	-0.0316808	-0.0509866	0.00501879		CDH2 / ILMN_1779228	-0.0275916	-0.0589596	0.00346587		CDH2 / ILMN_1779228	-0.0156234	-0.0449789	0.00152541		CDH2 / ILMN_1779228	-0.019564	-0.0891864	0.0386039
	CDH3 / ILMN_1704294	0.0216753		CDH3 / ILMN_1704294	-0.012773	-0.00593976	-0.0223161		CDH3 / ILMN_1704294	-0.0932883	-0.077063	-0.103222		CDH3 / ILMN_1704294	0.0743701	0.0756793	0.072797		CDH3 / ILMN_1704294	0.0282786	0.0314466	0.0254576
	CDH3 / ILMN_1704294	0.00751002		CDH3 / ILMN_1704294	0.0255308	-0.0250894	0.0882494		CDH3 / ILMN_1704294	-0.0572691	-0.0879869	-0.0281759		CDH3 / ILMN_1704294	-0.0195093	0.00402883	-0.0391227		CDH3 / ILMN_1704294	0.0223379	-0.0577779	0.0953893
	CDKN2C / ILMN_1652171	-0.01391		CDKN2C / ILMN_1652171	-0.0514555	-0.0326015	-0.077892		CDKN2C / ILMN_1652171	0.0583429	0.0095326	0.108502		CDKN2C / ILMN_1652171	-0.0253402	-0.0385949	-0.0121562		CDKN2C / ILMN_1652171	-0.0458579	-0.0247107	-0.0715107
	CDKN2C / ILMN_1656415	0.12641		CDKN2C / ILMN_1656415	0.103114	0.0775984	0.162816		CDKN2C / ILMN_1656415	-0.0085869	-0.0236882	0.00685103		CDKN2C / ILMN_1656415	0.0801277	0.182964	-0.0146086		CDKN2C / ILMN_1656415	-0.0213174	-0.0328017	-0.0149096
	CDKN2C / ILMN_2359332	-0.0206027		CDKN2C / ILMN_2359332	-0.0141636	0.00210656	-0.0419238		CDKN2C / ILMN_2359332	0.0172854	-0.0369395	0.0702329		CDKN2C / ILMN_2359332	0.0110747	0.135797	-0.0766504		CDKN2C / ILMN_2359332	-0.0434759	-0.057372	-0.0132862
	CDS1 / ILMN_1801476	-0.0400027		CDS1 / ILMN_1801476	0.0122678	0.0273125	-0.0123098		CDS1 / ILMN_1801476	0.0192054	0.0227297	0.0139828		CDS1 / ILMN_1801476	-0.0902308	-0.0710722	-0.105486		CDS1 / ILMN_1801476	0.0960306	0.150909	0.0495737
	CELSR2 / ILMN_1711208	-0.0577568		CELSR2 / ILMN_1711208	-0.0455894	-0.0326425	-0.0746236		CELSR2 / ILMN_1711208	0.0166432	-1.9236e-05	0.0304235		CELSR2 / ILMN_1711208	0.00871493	-0.122072	0.114347		CELSR2 / ILMN_1711208	0.00609808	0.0943289	-0.0686246
	CHN1 / ILMN_1678493	-0.0423774		CHN1 / ILMN_1678493	-0.00362797	0.00632298	-0.0137485		CHN1 / ILMN_1678493	0.0404198	0.0611445	0.0237418		CHN1 / ILMN_1678493	0.0272265	0.0717463	-0.00937541		CHN1 / ILMN_1678493	-0.00518915	0.0448793	-0.048667
	CHN1 / ILMN_1679638	-0.135685		CHN1 / ILMN_1679638	-0.0371365	-0.0803511	0.0346889		CHN1 / ILMN_1679638	0.0930621	0.20215	-0.00447104		CHN1 / ILMN_1679638	0.0891782	0.106119	0.0763258		CHN1 / ILMN_1679638	-0.012493	0.0702892	-0.0841715
	CKMT1A / ILMN_1732066	0.0744133		CKMT1A / ILMN_1732066	-0.0391716	0.0568558	-0.187368		CKMT1A / ILMN_1732066	0.0758183	0.101062	0.0490337		CKMT1A / ILMN_1732066	-0.115564	-0.114349	-0.117374		CKMT1A / ILMN_1732066	0.0822119	0.0753519	0.0580174
	CKMT1B / ILMN_1763491	0.094998		CKMT1B / ILMN_1763491	-0.0497424	0.0294404	-0.171543		CKMT1B / ILMN_1763491	0.0776416	0.106041	0.0478324		CKMT1B / ILMN_1763491	-0.110317	-0.13621	-0.0915065		CKMT1B / ILMN_1763491	0.090009	0.0786349	0.0704606
	CLDN1 / ILMN_1724686	0.0163739		CLDN1 / ILMN_1724686	-0.0386191	-0.0677873	0.00416211		CLDN1 / ILMN_1724686	-0.0160715	-0.00627336	-0.0254354		CLDN1 / ILMN_1724686	-0.0765713	-0.0863954	-0.0730719		CLDN1 / ILMN_1724686	0.0231279	-0.0489555	0.0847102
	COL17A1 / ILMN_1651282	-0.0294912		COL17A1 / ILMN_1651282	0.037001	0.0121284	0.0743268		COL17A1 / ILMN_1651282	-0.0135387	-0.0748176	0.0485583		COL17A1 / ILMN_1651282	0.0631196	0.162843	-0.0318384		COL17A1 / ILMN_1651282	0.0619315	0.0887239	0.0454247
	COL17A1 / ILMN_1799105	-0.0297531		COL17A1 / ILMN_1799105	0.0631292	0.064346	0.0578427		COL17A1 / ILMN_1799105	-0.0562596	-0.0927043	-0.0192113		COL17A1 / ILMN_1799105	0.112838	0.212226	0.0169699		COL17A1 / ILMN_1799105	0.0470879	0.0575084	0.03935
	COL1A2 / ILMN_1785272	-0.023284		COL1A2 / ILMN_1785272	-0.0457136	-0.0669245	-0.0123858		COL1A2 / ILMN_1785272	0.00690998	0.0720368	-0.0550519		COL1A2 / ILMN_1785272	-0.0511052	-0.0785547	-0.0268585		COL1A2 / ILMN_1785272	0.0375131	0.0457358	0.0337791
	COL1A2 / ILMN_2104356	-0.030603		COL1A2 / ILMN_2104356	-0.0469464	-0.0648776	-0.0178613		COL1A2 / ILMN_2104356	0.0281868	0.120378	-0.0611254		COL1A2 / ILMN_2104356	-0.0417026	-0.0883398	0.00199646		COL1A2 / ILMN_2104356	0.0550777	0.0422863	0.0673238
	COL3A1 / ILMN_1773079	0.017216		COL3A1 / ILMN_1773079	-0.020701	-0.0382995	0.00778624		COL3A1 / ILMN_1773079	0.0109885	0.0681933	-0.0447657		COL3A1 / ILMN_1773079	-0.0606807	-0.12014	-0.0137971		COL3A1 / ILMN_1773079	0.057348	0.0416462	0.0713676
	COL5A2 / ILMN_1729117	-0.0427501		COL5A2 / ILMN_1729117	-0.0207245	-0.0439617	0.0202775		COL5A2 / ILMN_1729117	0.0123398	0.0542412	-0.0318836		COL5A2 / ILMN_1729117	-0.0835272	-0.101013	-0.0704417		COL5A2 / ILMN_1729117	0.0609226	0.0364901	0.0895635
	COPZ2 / ILMN_1667361	0.0655596		COPZ2 / ILMN_1667361	-0.00198328	-0.0208645	0.0313981		COPZ2 / ILMN_1667361	-0.0282332	-0.00964981	-0.0479518		COPZ2 / ILMN_1667361	-0.104693	-0.145621	-0.0740809		COPZ2 / ILMN_1667361	-0.0293359	-0.0299371	-0.0207096
	CORO1A / ILMN_1713749	-0.00266971		CORO1A / ILMN_1713749	0.0123238	0.000141556	0.0302043		CORO1A / ILMN_1713749	0.0542637	0.0981631	0.0160477		CORO1A / ILMN_1713749	0.0943929	0.198611	0.0152967		CORO1A / ILMN_1713749	-0.0387564	-0.116276	0.0402696
	CREB3L1 / ILMN_1749032	-0.0554147		CREB3L1 / ILMN_1749032	-0.0217649	-0.0511462	0.029701		CREB3L1 / ILMN_1749032	-0.00926618	0.0259939	-0.0399942		CREB3L1 / ILMN_1749032	-0.0771338	-0.0696262	-0.0829067		CREB3L1 / ILMN_1749032	-0.0640707	-0.0288677	-0.117422
	CST6 / ILMN_1698666	0.087662		CST6 / ILMN_1698666	0.105697	0.082644	0.153691		CST6 / ILMN_1698666	0.0343439	-0.00484362	0.0741949		CST6 / ILMN_1698666	0.110345	0.151384	0.083938		CST6 / ILMN_1698666	0.0660148	0.122558	-0.00457666
	CTGF / ILMN_1699829	-0.0289332		CTGF / ILMN_1699829	-0.00546201	-0.051483	0.0674068		CTGF / ILMN_1699829	-0.0168976	0.0328108	-0.0612218		CTGF / ILMN_1699829	-0.0757627	-0.10304	-0.0521515		CTGF / ILMN_1699829	0.027775	-0.0494998	0.0947275
	CTGF / ILMN_2115125	-0.0169728		CTGF / ILMN_2115125	-0.0083219	-0.0572032	0.0690142		CTGF / ILMN_2115125	-0.0153906	0.0341072	-0.0590859		CTGF / ILMN_2115125	-0.0791112	-0.10009	-0.060886		CTGF / ILMN_2115125	0.0277136	-0.0487191	0.0965368
	CTSL2 / ILMN_1748352	0.0134952		CTSL2 / ILMN_1748352	-0.00658681	-0.0398673	0.0437501		CTSL2 / ILMN_1748352	0.0840653	0.0383489	0.132753		CTSL2 / ILMN_1748352	-0.042098	0.0533362	-0.122823		CTSL2 / ILMN_1748352	0.0367823	-0.0698263	0.12808
	CXADR / ILMN_1796925	0.084641		CXADR / ILMN_1796925	0.00926077	0.0172963	-0.00199843		CXADR / ILMN_1796925	-0.0512177	-0.0549864	-0.0490378		CXADR / ILMN_1796925	0.00562165	-0.0972601	0.0817275		CXADR / ILMN_1796925	-0.0541726	-0.048107	-0.0554556
	CYBRD1 / ILMN_1712305	0.0286598		CYBRD1 / ILMN_1712305	-0.0278764	-0.0165601	-0.0449766		CYBRD1 / ILMN_1712305	-0.0461793	-0.0735298	-0.0192222		CYBRD1 / ILMN_1712305	-0.0313354	-6.41841e-05	-0.060843		CYBRD1 / ILMN_1712305	-0.0834216	-0.0311625	-0.133065
	CYBRD1 / ILMN_2087692	0.0247962		CYBRD1 / ILMN_2087692	-0.0241914	-0.00938966	-0.0437707		CYBRD1 / ILMN_2087692	-0.0466423	-0.0773371	-0.0162669		CYBRD1 / ILMN_2087692	-0.0388052	-0.00623435	-0.0680178		CYBRD1 / ILMN_2087692	-0.0723017	-0.0192686	-0.122689
	CYP27B1 / ILMN_1740418	-0.0390797		CYP27B1 / ILMN_1740418	-0.0550608	0.00176784	-0.136682		CYP27B1 / ILMN_1740418	-0.00799004	0.0826504	-0.119946		CYP27B1 / ILMN_1740418	-0.000580177	-0.0414863	0.0449806		CYP27B1 / ILMN_1740418	-0.0315433	0.0988583	-0.151067
	CYP4F11 / ILMN_1719883	-0.0312009		CYP4F11 / ILMN_1719883	0.0154495	0.0526341	-0.0401343		CYP4F11 / ILMN_1719883	-0.0357069	-0.0504547	-0.0238419		CYP4F11 / ILMN_1719883	0.0272476	0.102115	-0.027299		CYP4F11 / ILMN_1719883	-0.0286811	0.0198892	-0.0708487
	DCN / ILMN_1683194	0.0230388		DCN / ILMN_1683194	-0.0157081	-0.055562	0.0487011		DCN / ILMN_1683194	-0.00262085	0.0579169	-0.0532587		DCN / ILMN_1683194	0.000479488	0.0885356	-0.0687135		DCN / ILMN_1683194	0.0046238	0.016877	-0.0080676
	DCN / ILMN_1768227	-0.0266772		DCN / ILMN_1768227	-0.0185165	-0.0459842	0.0296427		DCN / ILMN_1768227	0.00643908	0.0771893	-0.0552589		DCN / ILMN_1768227	0.0253964	0.0928029	-0.0333201		DCN / ILMN_1768227	-0.00503024	-0.0139314	-0.00133384
	DCN / ILMN_2347145	0.0202938		DCN / ILMN_2347145	-0.0192379	-0.0707184	0.0624525		DCN / ILMN_2347145	0.00526586	0.0540739	-0.0360086		DCN / ILMN_2347145	0.0310311	0.111584	-0.0377894		DCN / ILMN_2347145	0.0454395	0.0309849	0.060315
	DDR2 / ILMN_1675794	0.0617835		DDR2 / ILMN_1675794	-0.0017105	-0.048678	0.071996		DDR2 / ILMN_1675794	0.0494159	0.0792871	0.023242		DDR2 / ILMN_1675794	-0.0272467	-0.0546179	-0.00282288		DDR2 / ILMN_1675794	0.0190043	-0.00711475	0.0309963
	DDR2 / ILMN_2410523	0.0474809		DDR2 / ILMN_2410523	0.042244	0.00228253	0.109117		DDR2 / ILMN_2410523	0.00945233	-0.0163725	0.0335495		DDR2 / ILMN_2410523	-0.0141231	-0.0212855	-0.00755058		DDR2 / ILMN_2410523	0.037045	-0.0941234	0.150432
	DLC1 / ILMN_1698020	0.023215		DLC1 / ILMN_1698020	0.00924682	0.00946136	0.00726366		DLC1 / ILMN_1698020	-0.00254415	-0.0675071	0.0617862		DLC1 / ILMN_1698020	-0.00897101	-0.111994	0.088911		DLC1 / ILMN_1698020	0.105492	0.141607	0.087878
	DLC1 / ILMN_1729409	-0.0573849		DLC1 / ILMN_1729409	-0.0436328	-0.031403	-0.0577041		DLC1 / ILMN_1729409	0.0619373	0.0677438	0.0591444		DLC1 / ILMN_1729409	0.128309	0.243257	0.0345979		DLC1 / ILMN_1729409	0.0401283	-0.0468724	0.13017
	DNAJB4 / ILMN_1813019	-0.0532858		DNAJB4 / ILMN_1813019	0.0424756	0.0366375	0.0637427		DNAJB4 / ILMN_1813019	0.0415247	0.0567851	0.0394445		DNAJB4 / ILMN_1813019	0.0699524	0.172941	-0.0253036		DNAJB4 / ILMN_1813019	0.00882604	0.061892	-0.04672
	DNAJB4 / ILMN_2222317	0.0529068		DNAJB4 / ILMN_2222317	0.0166006	-0.00261121	0.0587955		DNAJB4 / ILMN_2222317	0.0678183	0.109841	0.0522743		DNAJB4 / ILMN_2222317	0.0590676	0.150763	-0.0295311		DNAJB4 / ILMN_2222317	0.0152762	0.0762017	-0.0497158
	DPT / ILMN_1708107	0.0367268		DPT / ILMN_1708107	0.0385801	0.00642499	0.0898157		DPT / ILMN_1708107	-0.0155126	-0.0275412	-0.00388284		DPT / ILMN_1708107	-0.0839303	-0.103938	-0.0683693		DPT / ILMN_1708107	0.0403464	0.0203857	0.0701406
	DSC2 / ILMN_1663119	0.024422		DSC2 / ILMN_1663119	0.0196084	-0.0114261	0.0661216		DSC2 / ILMN_1663119	0.0183605	0.0257753	0.0103432		DSC2 / ILMN_1663119	0.0594235	0.0803318	0.0449623		DSC2 / ILMN_1663119	-0.0410855	-0.150485	0.0660868
	DSC2 / ILMN_2381257	0.0529041		DSC2 / ILMN_2381257	-0.0126877	-0.0415597	0.0312929		DSC2 / ILMN_2381257	0.000597251	0.0287693	-0.0316928		DSC2 / ILMN_2381257	0.0338155	0.089545	-0.00963562		DSC2 / ILMN_2381257	-0.0315532	-0.0996354	0.0335742
	DSG3 / ILMN_1655468	0.0796784		DSG3 / ILMN_1655468	0.0294194	0.0108718	0.0474171		DSG3 / ILMN_1655468	-0.0454222	-0.0904654	0.0123967		DSG3 / ILMN_1655468	-0.0187037	0.0680543	-0.096963		DSG3 / ILMN_1655468	-0.0655247	-0.108069	-0.0257912
	DST / ILMN_1665873	-0.0885105		DST / ILMN_1665873	-0.0105432	-0.0221887	0.00372276		DST / ILMN_1665873	-0.033664	0.0523361	-0.111668		DST / ILMN_1665873	0.0692782	0.191445	-0.0500584		DST / ILMN_1665873	0.00289742	-0.0454727	0.0383848
	DST / ILMN_1666490	0.117452		DST / ILMN_1666490	0.00425359	0.0304722	-0.0410858		DST / ILMN_1666490	-0.0544306	-0.0817515	-0.0334896		DST / ILMN_1666490	-0.0102443	-0.11897	0.0721527		DST / ILMN_1666490	0.0137744	0.121655	-0.067225
	DST / ILMN_1675992	0.117968		DST / ILMN_1675992	-0.00136135	0.0299534	-0.0534662		DST / ILMN_1675992	-0.0157673	-0.0570387	0.0202383		DST / ILMN_1675992	0.0739375	0.120473	0.0307367		DST / ILMN_1675992	0.00728242	0.0656875	-0.0494752
	DST / ILMN_1703913	-0.0453555		DST / ILMN_1703913	0.029186	0.0293372	0.0312328		DST / ILMN_1703913	0.0436361	-0.0100135	0.0939968		DST / ILMN_1703913	0.0937858	0.165687	0.0285477		DST / ILMN_1703913	0.062726	0.0996107	0.0386576
	DST / ILMN_2238302	-0.0494593		DST / ILMN_2238302	0.0362109	0.0552386	0.00828746		DST / ILMN_2238302	0.0347701	-0.00714948	0.0732314		DST / ILMN_2238302	0.0719673	0.15707	-0.0122626		DST / ILMN_2238302	0.0521581	0.0255579	0.0711262
	DST / ILMN_2287157	-0.020578		DST / ILMN_2287157	0.011815	0.0651179	-0.0791353		DST / ILMN_2287157	0.0172531	-0.0564958	0.0849021		DST / ILMN_2287157	0.0224047	0.0103625	0.0328234		DST / ILMN_2287157	-0.01317	0.0314845	-0.033205
	DST / ILMN_2394276	0.0780363		DST / ILMN_2394276	-0.0138839	-0.00321305	-0.0272281		DST / ILMN_2394276	0.057603	0.0413076	0.0780924		DST / ILMN_2394276	-0.00345273	0.019856	-0.0211141		DST / ILMN_2394276	0.00432787	0.0138647	-0.0135189
	E2F5 / ILMN_1782551	0.0159225		E2F5 / ILMN_1782551	-0.013918	-0.0580064	0.059179		E2F5 / ILMN_1782551	-0.0178572	0.0155197	-0.0437749		E2F5 / ILMN_1782551	0.0636299	0.0850809	0.0476702		E2F5 / ILMN_1782551	-0.0153152	-0.0504674	-0.00476197
	ECM1 / ILMN_1658333	-0.0373503		ECM1 / ILMN_1658333	-0.0586334	-0.0247891	-0.107521		ECM1 / ILMN_1658333	-0.00661742	0.0172473	-0.0384003		ECM1 / ILMN_1658333	0.0873044	0.0207306	0.134645		ECM1 / ILMN_1658333	-0.0853211	-0.0978603	-0.0898781
	ECM1 / ILMN_2329735	0.012469		ECM1 / ILMN_2329735	-0.0574015	-0.00283739	-0.133214		ECM1 / ILMN_2329735	-0.00495695	0.0174999	-0.034484		ECM1 / ILMN_2329735	0.0541456	-0.00459819	0.0941298		ECM1 / ILMN_2329735	-0.0742853	-0.0856243	-0.0744697
	ELMO3 / ILMN_1752665	-0.0596342		ELMO3 / ILMN_1752665	-0.0288358	0.0196284	-0.110055		ELMO3 / ILMN_1752665	-0.0218577	-0.0635593	0.0159111		ELMO3 / ILMN_1752665	-0.000611094	-0.135131	0.0940885		ELMO3 / ILMN_1752665	0.0178676	0.0579825	0.000981012
	ENOX1 / ILMN_1713471	0.0792447		ENOX1 / ILMN_1713471	-0.00719831	0.0481797	-0.0953691		ENOX1 / ILMN_1713471	0.0500832	0.0314344	0.0669419		ENOX1 / ILMN_1713471	-0.0395347	-0.0472309	-0.0332735		ENOX1 / ILMN_1713471	0.0248945	-0.0312336	0.0710128
	ENPP2 / ILMN_1780799	-0.0117555		ENPP2 / ILMN_1780799	0.0095798	-0.0195258	0.0606194		ENPP2 / ILMN_1780799	0.0129552	-0.00605556	0.0365449		ENPP2 / ILMN_1780799	0.0551741	0.105164	0.015135		ENPP2 / ILMN_1780799	-0.0210971	0.0139619	-0.0641263
	ENPP2 / ILMN_2373791	0.000568126		ENPP2 / ILMN_2373791	0.0103342	-0.0062558	0.0408008		ENPP2 / ILMN_2373791	0.025592	-0.00169925	0.0580428		ENPP2 / ILMN_2373791	0.0477284	0.0535946	0.0418378		ENPP2 / ILMN_2373791	-0.0286331	0.0197021	-0.081703
	EPB41L4B / ILMN_1784967	0.00162095		EPB41L4B / ILMN_1784967	0.0155535	-0.0459885	0.092035		EPB41L4B / ILMN_1784967	0.0485183	-0.0198232	0.111113		EPB41L4B / ILMN_1784967	-0.0380727	0.0111842	-0.0745296		EPB41L4B / ILMN_1784967	-0.0273179	-0.10285	0.0370233
	EPB41L4B / ILMN_1810051	0.0495463		EPB41L4B / ILMN_1810051	-0.012503	-0.0350925	0.0334893		EPB41L4B / ILMN_1810051	0.0292299	-0.0421246	0.0972185		EPB41L4B / ILMN_1810051	-0.0184853	0.00666806	-0.0383945		EPB41L4B / ILMN_1810051	0.0382501	-0.0403997	0.0799881
	EPCAM / ILMN_2160209	0.120161		EPCAM / ILMN_2160209	0.145084	0.112814	0.187975		EPCAM / ILMN_2160209	0.154192	0.222491	0.0725882		EPCAM / ILMN_2160209	0.154197	0.106393	0.190001		EPCAM / ILMN_2160209	0.134634	0.116147	0.139059
	EPCAM / ILMN_2160209	-0.120299		EPCAM / ILMN_2160209	-0.0237755	-0.03729	0.00316657		EPCAM / ILMN_2160209	0.021478	0.110045	-0.0431846		EPCAM / ILMN_2160209	0.00984452	0.0528659	-0.0246216		EPCAM / ILMN_2160209	-0.0276143	-0.0557557	0.0105899
	EPCAM / ILMN_2160210	0.028237		EPCAM / ILMN_2160210	0.0250446	0.016858	0.0331166		EPCAM / ILMN_2160210	-0.0392013	0.0964534	-0.161498		EPCAM / ILMN_2160210	-0.0256746	0.0730844	-0.121816		EPCAM / ILMN_2160210	0.076456	0.032017	0.109773
	EPCAM / ILMN_2160210	-0.0131851		EPCAM / ILMN_2160210	-0.0331696	-0.0389949	-0.027697		EPCAM / ILMN_2160210	-0.0248207	0.0381129	-0.0880238		EPCAM / ILMN_2160210	-0.00171021	-0.0163259	0.00634848		EPCAM / ILMN_2160210	0.014826	0.0224774	0.00907284
	EPHA1 / ILMN_1664265	0.00653159		EPHA1 / ILMN_1664265	-0.011367	-0.0420083	0.0410773		EPHA1 / ILMN_1664265	0.0384917	0.0874681	-0.00913385		EPHA1 / ILMN_1664265	-0.0633758	-0.0759993	-0.0521931		EPHA1 / ILMN_1664265	-0.0351649	-0.0630093	-0.00803099
	ERMP1 / ILMN_1751425	-0.0246076		ERMP1 / ILMN_1751425	-0.0118669	0.0205051	-0.0640832		ERMP1 / ILMN_1751425	-0.00383829	-0.0353935	0.0289495		ERMP1 / ILMN_1751425	0.0167734	-0.138825	0.126869		ERMP1 / ILMN_1751425	0.0659343	0.109934	0.0295697
	ESRP1 / ILMN_1749180	0.0584313		ESRP1 / ILMN_1749180	-0.034998	-0.0280869	-0.0529773		ESRP1 / ILMN_1749180	0.0235664	0.0296733	0.0148854		ESRP1 / ILMN_1749180	-0.0178853	-0.0574319	0.0127805		ESRP1 / ILMN_1749180	0.0440939	-0.00154069	0.0677501
	ESRP2 / ILMN_1729640	0.0331233		ESRP2 / ILMN_1729640	0.0117904	0.0473586	-0.0371654		ESRP2 / ILMN_1729640	0.00346575	0.0971278	-0.0706331		ESRP2 / ILMN_1729640	0.0490112	0.10739	-0.00700503		ESRP2 / ILMN_1729640	0.0203925	-0.0396299	0.0928102
	EXPH5 / ILMN_1712066	-0.0575798		EXPH5 / ILMN_1712066	-0.0129289	-0.00338861	-0.0294967		EXPH5 / ILMN_1712066	-0.0460286	-0.148976	0.043849		EXPH5 / ILMN_1712066	-0.0038447	-0.12518	0.103298		EXPH5 / ILMN_1712066	0.0872485	0.0149529	0.16076
	F11R / ILMN_2406532	-0.100938		F11R / ILMN_2406532	-0.0135371	-0.0920423	0.111986		F11R / ILMN_2406532	-0.052786	0.0166098	-0.110628		F11R / ILMN_2406532	-0.0151937	0.075154	-0.0884969		F11R / ILMN_2406532	-0.0585551	-0.0848964	-0.0696251
	FADS2 / ILMN_2075065	0.0884395		FADS2 / ILMN_2075065	-0.0328531	0.00364092	-0.0893834		FADS2 / ILMN_2075065	-0.00465667	-0.0283356	0.0173778		FADS2 / ILMN_2075065	-0.0370463	0.011156	-0.0733908		FADS2 / ILMN_2075065	0.0873555	0.0893013	0.0671944
	FAM169A / ILMN_1669566	-0.0136543		FAM169A / ILMN_1669566	-0.0181261	0.00657553	-0.0513014		FAM169A / ILMN_1669566	-0.100579	-0.074753	-0.128365		FAM169A / ILMN_1669566	-0.0898177	-0.249847	0.0365516		FAM169A / ILMN_1669566	0.0172065	0.0429458	-0.019401
	FAM169A / ILMN_1764704	-0.0881973		FAM169A / ILMN_1764704	-0.0300214	0.0206941	-0.108961		FAM169A / ILMN_1764704	0.0172623	0.0488257	-0.0105346		FAM169A / ILMN_1764704	-0.0793243	0.0513915	-0.196698		FAM169A / ILMN_1764704	0.0927521	0.0619518	0.11306
	FAP / ILMN_2232854	-0.0585071		FAP / ILMN_2232854	-0.0317506	-0.0712798	0.0331807		FAP / ILMN_2232854	0.0196994	0.0614409	-0.0234321		FAP / ILMN_2232854	-0.0186249	0.0578778	-0.0747122		FAP / ILMN_2232854	0.0138266	0.0466841	-0.0116448
	FAT2 / ILMN_2128931	-0.0142666		FAT2 / ILMN_2128931	0.0530384	0.0368632	0.0690114		FAT2 / ILMN_2128931	0.000506926	-0.0959103	0.0824455		FAT2 / ILMN_2128931	0.0415993	-0.0356705	0.121299		FAT2 / ILMN_2128931	-0.0548943	-0.0706142	-0.0361821
	FBLN1 / ILMN_1672536	-0.0494953		FBLN1 / ILMN_1672536	-0.0264889	-0.0582211	0.0200067		FBLN1 / ILMN_1672536	0.0129867	-0.0150204	0.0398064		FBLN1 / ILMN_1672536	-0.0426138	-0.0714718	-0.0182963		FBLN1 / ILMN_1672536	0.0729033	0.090105	0.064775
	FBLN1 / ILMN_1686952	-0.000145368		FBLN1 / ILMN_1686952	-0.0307157	-0.041293	-0.0120373		FBLN1 / ILMN_1686952	-0.0126403	-0.047918	0.024498		FBLN1 / ILMN_1686952	0.0498261	0.0876294	0.0220452		FBLN1 / ILMN_1686952	0.0349791	-0.0602732	0.120981
	FBLN1 / ILMN_1700541	-0.12268		FBLN1 / ILMN_1700541	-0.0518583	-0.0754168	-0.0135603		FBLN1 / ILMN_1700541	0.0236683	0.00535645	0.0391514		FBLN1 / ILMN_1700541	-0.046482	-0.0842482	-0.0148651		FBLN1 / ILMN_1700541	0.0637737	0.0686503	0.0663492
	FBLN1 / ILMN_1710815	0.025791		FBLN1 / ILMN_1710815	0.061039	0.0756836	0.0394223		FBLN1 / ILMN_1710815	-0.0557765	-0.133135	0.0344304		FBLN1 / ILMN_1710815	0.0351918	-0.004062	0.0659601		FBLN1 / ILMN_1710815	-0.0842655	-0.100209	-0.0620264
	FBLN1 / ILMN_1722713	-0.0946461		FBLN1 / ILMN_1722713	-0.0312916	-0.0484242	-0.00512524		FBLN1 / ILMN_1722713	0.0184933	0.0423511	-0.002418		FBLN1 / ILMN_1722713	-0.0383295	-0.0483719	-0.0323103		FBLN1 / ILMN_1722713	0.0857018	0.109539	0.0702236
	FBLN5 / ILMN_1664176	0.0276968		FBLN5 / ILMN_1664176	0.0248086	-0.0361914	0.125096		FBLN5 / ILMN_1664176	-0.0083978	-0.0222968	0.00778377		FBLN5 / ILMN_1664176	0.0158494	-0.00492361	0.0291964		FBLN5 / ILMN_1664176	0.00914702	0.00872445	0.00525314
	FBLN5 / ILMN_2223941	0.0590763		FBLN5 / ILMN_2223941	0.0152184	-0.0444596	0.109947		FBLN5 / ILMN_2223941	-0.00580907	-0.0342951	0.0214566		FBLN5 / ILMN_2223941	-0.00258305	-0.0615036	0.0358831		FBLN5 / ILMN_2223941	0.0339263	0.0237602	0.0363188
	FBN1 / ILMN_1783182	0.0491188		FBN1 / ILMN_1783182	-0.0411037	-0.0482272	-0.0291992		FBN1 / ILMN_1783182	0.005199	0.0117168	-0.00313776		FBN1 / ILMN_1783182	-0.0896486	-0.093236	-0.0861699		FBN1 / ILMN_1783182	0.0194657	0.00228511	0.0429412
	FERMT2 / ILMN_1695290	0.106823		FERMT2 / ILMN_1695290	0.0341988	0.00783095	0.0794915		FERMT2 / ILMN_1695290	-0.0432726	-0.0920446	0.00550278		FERMT2 / ILMN_1695290	-0.0976142	-0.0315141	-0.146053		FERMT2 / ILMN_1695290	-0.0202805	0.0270751	-0.0632286
	FGFBP1 / ILMN_1785404	-0.00220933		FGFBP1 / ILMN_1785404	0.0554886	0.0561648	0.0519444		FGFBP1 / ILMN_1785404	-0.0106687	-0.0921984	0.0694382		FGFBP1 / ILMN_1785404	0.00179002	0.00502543	-0.00220425		FGFBP1 / ILMN_1785404	0.0224954	-0.0138521	0.0694501
	FGFR2 / ILMN_1682270	-0.00972936		FGFR2 / ILMN_1682270	-0.00744932	0.0953412	-0.155622		FGFR2 / ILMN_1682270	0.0310144	0.0342239	0.0261798		FGFR2 / ILMN_1682270	-0.0518059	0.00122571	-0.0783939		FGFR2 / ILMN_1682270	-0.00379312	-0.0260699	0.0035912
	FGFR3 / ILMN_1651966	0.168377		FGFR3 / ILMN_1651966	-0.0260057	-0.0531883	0.0222587		FGFR3 / ILMN_1651966	0.0102389	0.0130562	0.0126287		FGFR3 / ILMN_1651966	0.00814123	0.0681263	-0.0474812		FGFR3 / ILMN_1651966	0.0131998	-0.0689626	0.0843724
	FGFR3 / ILMN_1723123	0.0605528		FGFR3 / ILMN_1723123	0.0401344	0.0212412	0.0624274		FGFR3 / ILMN_1723123	0.0147766	0.0317976	-0.00440239		FGFR3 / ILMN_1723123	0.111642	0.0407122	0.167962		FGFR3 / ILMN_1723123	0.0582175	0.123574	-0.012687
	FILIP1L / ILMN_1730906	-0.0552302		FILIP1L / ILMN_1730906	-0.0223848	-0.0473102	0.0202086		FILIP1L / ILMN_1730906	-0.0527304	-0.0220709	-0.0833985		FILIP1L / ILMN_1730906	-0.0176456	0.104758	-0.115672		FILIP1L / ILMN_1730906	-0.0447227	-0.087622	-0.0112321
	FILIP1L / ILMN_1738578	-0.0122524		FILIP1L / ILMN_1738578	-0.00504882	-0.0253064	0.0308671		FILIP1L / ILMN_1738578	-0.0485699	-0.0230581	-0.0733247		FILIP1L / ILMN_1738578	-0.0171823	0.100451	-0.114196		FILIP1L / ILMN_1738578	-0.0582393	-0.116774	-0.0110327
	FILIP1L / ILMN_1784407	0.0174701		FILIP1L / ILMN_1784407	0.0583175	0.0886774	0.0250176		FILIP1L / ILMN_1784407	-0.0247343	-0.0219299	-0.0257044		FILIP1L / ILMN_1784407	0.035099	0.122353	-0.0411923		FILIP1L / ILMN_1784407	0.0742435	0.102067	0.0435496
	FILIP1L / ILMN_2391150	-0.0180188		FILIP1L / ILMN_2391150	-0.00508158	-0.0302502	0.0373475		FILIP1L / ILMN_2391150	-0.0441058	-0.0186604	-0.0716064		FILIP1L / ILMN_2391150	-0.0385561	0.0463637	-0.107119		FILIP1L / ILMN_2391150	-0.0503456	-0.075676	-0.0279087
	FN1 / ILMN_1675646	-0.119894		FN1 / ILMN_1675646	-0.0239873	-0.0598504	0.0310288		FN1 / ILMN_1675646	-0.0220277	0.0340614	-0.0859782		FN1 / ILMN_1675646	-0.0250728	-0.146571	0.04941		FN1 / ILMN_1675646	-0.0806148	-0.010137	-0.138153
	FN1 / ILMN_1778237	0.00226785		FN1 / ILMN_1778237	-0.0513863	-0.0770019	-0.016229		FN1 / ILMN_1778237	-0.105215	-0.0280331	-0.161612		FN1 / ILMN_1778237	-0.0785673	-0.070822	-0.0857913		FN1 / ILMN_1778237	0.0297565	0.0485868	0.0167547
	FN1 / ILMN_2366463	0.0673652		FN1 / ILMN_2366463	-0.0542261	-0.0721876	-0.0320413		FN1 / ILMN_2366463	-0.0939204	-0.0190377	-0.149376		FN1 / ILMN_2366463	-0.0900113	-0.117025	-0.0661983		FN1 / ILMN_2366463	-0.00186334	0.0274271	-0.0334183
	FOXA1 / ILMN_1766650	0.0127764		FOXA1 / ILMN_1766650	-0.0575901	-0.0759389	-0.0256867		FOXA1 / ILMN_1766650	-0.0315324	-0.0729122	0.00605793		FOXA1 / ILMN_1766650	-0.0243881	0.0386483	-0.0717933		FOXA1 / ILMN_1766650	0.124076	-0.0328727	0.238881
	FOXA2 / ILMN_1668052	0.120917		FOXA2 / ILMN_1668052	0.0326606	0.00251821	0.0874955		FOXA2 / ILMN_1668052	0.0311624	0.0659198	-0.00589091		FOXA2 / ILMN_1668052	-0.0215147	-0.0181886	-0.0242546		FOXA2 / ILMN_1668052	-0.0385266	0.0169	-0.0967305
	FOXA2 / ILMN_1678728	-0.0285883		FOXA2 / ILMN_1678728	-0.00991714	-0.0183222	0.00424581		FOXA2 / ILMN_1678728	-0.0847787	-0.0610795	-0.108349		FOXA2 / ILMN_1678728	0.0124759	-0.118349	0.129803		FOXA2 / ILMN_1678728	-0.0232749	-0.0724285	0.0262933
	FOXA2 / ILMN_1763712	0.0268347		FOXA2 / ILMN_1763712	-0.018187	-0.0617104	0.0491888		FOXA2 / ILMN_1763712	0.0517343	0.0209298	0.082896		FOXA2 / ILMN_1763712	-0.0498952	-0.0829935	-0.0237709		FOXA2 / ILMN_1763712	-0.0812237	-0.180994	0.0230007
	FOXC1 / ILMN_1738401	0.0637176		FOXC1 / ILMN_1738401	-0.0466651	-0.0293536	-0.0736092		FOXC1 / ILMN_1738401	-0.10782	-0.151984	-0.0613705		FOXC1 / ILMN_1738401	-0.161892	-0.239739	-0.0943706		FOXC1 / ILMN_1738401	-0.129618	-0.0548133	-0.180629
	FOXC2 / ILMN_1705201	-0.0449888		FOXC2 / ILMN_1705201	0.105086	0.119776	0.0861248		FOXC2 / ILMN_1705201	0.115818	0.124663	0.105936		FOXC2 / ILMN_1705201	0.0776063	0.166424	0.0101119		FOXC2 / ILMN_1705201	0.0211789	-0.0135522	0.0568296
	FOXC2 / ILMN_1906438	0.164213		FOXC2 / ILMN_1906438	-0.0215134	-0.00455659	-0.0477311		FOXC2 / ILMN_1906438	0.011253	-0.0206174	0.0401504		FOXC2 / ILMN_1906438	0.000317623	0.212879	-0.168133		FOXC2 / ILMN_1906438	-0.0201147	-0.0259998	-0.0191464
	FST / ILMN_1700081	-0.0133582		FST / ILMN_1700081	-0.0640311	-0.0935065	-0.0203564		FST / ILMN_1700081	-0.0424191	-0.0462551	-0.0407688		FST / ILMN_1700081	-0.0874941	-0.0442255	-0.122692		FST / ILMN_1700081	0.0322283	0.020798	0.0519222
	FST / ILMN_1712896	0.023166		FST / ILMN_1712896	-0.081657	-0.0895239	-0.071204		FST / ILMN_1712896	-0.0486942	-0.0595451	-0.0397652		FST / ILMN_1712896	-0.0632174	-0.00658502	-0.118437		FST / ILMN_1712896	0.0308283	0.0496774	0.0191438
	FSTL1 / ILMN_2201678	0.0253047		FSTL1 / ILMN_2201678	0.00746053	-0.00956455	0.0334231		FSTL1 / ILMN_2201678	-0.0291078	-0.0233749	-0.0346667		FSTL1 / ILMN_2201678	-0.0665694	-0.0877827	-0.0486846		FSTL1 / ILMN_2201678	0.052118	0.0627156	0.0497686
	FZD3 / ILMN_1703408	-0.0139957		FZD3 / ILMN_1703408	0.0148117	0.00541558	0.0254834		FZD3 / ILMN_1703408	0.0187919	-0.0205061	0.0545568		FZD3 / ILMN_1703408	0.0291267	0.024095	0.0319373		FZD3 / ILMN_1703408	-0.0066338	0.023455	-0.0280724
	GJB3 / ILMN_1731525	-0.134107		GJB3 / ILMN_1731525	-0.0229755	-0.0380897	-0.000539671		GJB3 / ILMN_1731525	-0.0144849	0.00582104	-0.0322522		GJB3 / ILMN_1731525	-0.118378	-0.0866603	-0.147949		GJB3 / ILMN_1731525	-0.0581858	-0.00185463	-0.0904865
	GJB3 / ILMN_1789575	0.0546433		GJB3 / ILMN_1789575	-0.0228176	-0.0255886	-0.013806		GJB3 / ILMN_1789575	0.049389	0.0956943	0.00984743		GJB3 / ILMN_1789575	0.00898527	0.204482	-0.156212		GJB3 / ILMN_1789575	0.0597594	-0.000475948	0.112614
	GJB3 / ILMN_2334531	0.0102542		GJB3 / ILMN_2334531	0.00614066	0.0125402	-0.00822089		GJB3 / ILMN_2334531	-0.0408769	-0.063477	-0.0218327		GJB3 / ILMN_2334531	0.00151508	0.0582503	-0.0433478		GJB3 / ILMN_2334531	0.0327447	-0.0155924	0.0901522
	GLS2 / ILMN_1677439	-0.00814807		GLS2 / ILMN_1677439	-0.054063	-0.0355288	-0.0864681		GLS2 / ILMN_1677439	-0.0111403	-0.000574953	-0.0194965		GLS2 / ILMN_1677439	-0.0458075	-0.0538038	-0.039447		GLS2 / ILMN_1677439	0.0847555	0.214696	-0.0376863
	GLS2 / ILMN_1706070	-0.0729083		GLS2 / ILMN_1706070	-0.0540606	-0.0296277	-0.100114		GLS2 / ILMN_1706070	0.0158164	0.0167946	0.0187533		GLS2 / ILMN_1706070	-0.0701936	-0.0448471	-0.0900412		GLS2 / ILMN_1706070	-0.0543475	0.0351445	-0.117177
	GLYR1 / ILMN_1703153	-0.0472156		GLYR1 / ILMN_1703153	0.0298258	0.0466002	0.00216726		GLYR1 / ILMN_1703153	0.0687781	0.0577779	0.0787642		GLYR1 / ILMN_1703153	-0.0348016	-0.145575	0.074802		GLYR1 / ILMN_1703153	0.0162204	0.0401995	-0.0231096
	GNAL / ILMN_1669271	-0.0071257		GNAL / ILMN_1669271	-1.8577e-05	-0.01834	0.0249454		GNAL / ILMN_1669271	-0.0172616	-0.0220217	-0.0140722		GNAL / ILMN_1669271	-0.0639001	-0.136041	0.00124714		GNAL / ILMN_1669271	0.00195916	0.0103349	-0.0204908
	GNAL / ILMN_1746027	0.0342225		GNAL / ILMN_1746027	-0.029682	-0.00989454	-0.0556085		GNAL / ILMN_1746027	-0.0419865	-0.133405	0.0436531		GNAL / ILMN_1746027	0.0493247	0.0604089	0.0402773		GNAL / ILMN_1746027	0.0205447	-0.00842753	0.0599781
	GNAL / ILMN_2258897	-0.0259197		GNAL / ILMN_2258897	-0.0357346	-0.0342012	-0.0269091		GNAL / ILMN_2258897	0.0125446	0.0536342	-0.0260762		GNAL / ILMN_2258897	-0.0238292	-0.148301	0.0806224		GNAL / ILMN_2258897	-0.0980671	-0.0695479	-0.117735
	GREM1 / ILMN_1752965	-0.0151355		GREM1 / ILMN_1752965	0.0421704	0.0242934	0.0767671		GREM1 / ILMN_1752965	0.0764129	0.116643	0.036374		GREM1 / ILMN_1752965	-0.0497659	-0.118455	0.00031589		GREM1 / ILMN_1752965	-0.0222243	-0.0360774	-0.0129649
	GREM1 / ILMN_2124585	-0.137081		GREM1 / ILMN_2124585	0.0324284	0.0434231	0.0184281		GREM1 / ILMN_2124585	0.076263	0.141926	0.0375116		GREM1 / ILMN_2124585	0.0163315	0.0471115	-0.00297214		GREM1 / ILMN_2124585	0.0225411	-0.0112025	0.0526647
	GRHL2 / ILMN_2060145	0.0417123		GRHL2 / ILMN_2060145	0.0116884	0.00603595	0.00936622		GRHL2 / ILMN_2060145	-0.0277892	0.00911537	-0.0678189		GRHL2 / ILMN_2060145	0.00543993	-0.0463684	0.0427629		GRHL2 / ILMN_2060145	0.103094	0.188629	0.0396137
	GRHL2 / ILMN_2060145	-0.0147824		GRHL2 / ILMN_2060145	-0.00252118	-0.0361903	0.0490643		GRHL2 / ILMN_2060145	-0.0608875	-0.0859099	-0.0356733		GRHL2 / ILMN_2060145	-0.151804	-0.0503362	-0.226685		GRHL2 / ILMN_2060145	-0.0739998	-0.116137	-0.0358029
	GSC / ILMN_1655849	0.0345033		GSC / ILMN_1655849	0.0352298	0.0730188	-0.0244801		GSC / ILMN_1655849	0.0250761	0.00197272	0.04923		GSC / ILMN_1655849	0.105134	0.141659	0.0772669		GSC / ILMN_1655849	0.0185606	0.0342878	0.0102391
	HAS2 / ILMN_1700935	0.0291633		HAS2 / ILMN_1700935	0.0453681	0.0264103	0.0695512		HAS2 / ILMN_1700935	-0.109303	-0.0587636	-0.143088		HAS2 / ILMN_1700935	-0.0294987	-0.00618898	-0.051021		HAS2 / ILMN_1700935	0.0364901	-0.00368348	0.0673008
	HAS2 / ILMN_1792978	0.0183589		HAS2 / ILMN_1792978	0.0389637	0.0308958	0.0539385		HAS2 / ILMN_1792978	-0.0424124	-0.0413456	-0.040242		HAS2 / ILMN_1792978	0.0427782	0.122634	-0.0260742		HAS2 / ILMN_1792978	-0.00191387	-0.0247181	0.0248343
	HAS2 / ILMN_2243036	-0.0624295		HAS2 / ILMN_2243036	0.0209594	0.00356832	0.0462238		HAS2 / ILMN_2243036	0.00174609	0.060361	-0.0525642		HAS2 / ILMN_2243036	-0.0341769	-0.0956645	0.0134894		HAS2 / ILMN_2243036	-0.00557624	-0.0865724	0.0593774
	HBEGF / ILMN_2121408	0.0516567		HBEGF / ILMN_2121408	0.0380673	0.0386147	0.0436931		HBEGF / ILMN_2121408	-0.0296167	-0.060512	0.00274129		HBEGF / ILMN_2121408	-0.0460779	-0.0282402	-0.06118		HBEGF / ILMN_2121408	0.00441185	0.0434909	-0.0473299
	HES4 / ILMN_1653466	-0.0330968		HES4 / ILMN_1653466	0.0282893	0.0867778	-0.0575763		HES4 / ILMN_1653466	-0.0439203	-0.0278819	-0.061358		HES4 / ILMN_1653466	-0.104583	-0.124954	-0.0872726		HES4 / ILMN_1653466	-0.0446968	-0.0997115	0.00339435
	HES5 / ILMN_1794742	-0.0831631		HES5 / ILMN_1794742	0.0605883	0.104576	-0.00320337		HES5 / ILMN_1794742	-0.0114093	0.0126195	-0.0466187		HES5 / ILMN_1794742	-0.00345852	0.167539	-0.127972		HES5 / ILMN_1794742	0.0122529	-0.0176606	0.0549723
	HOOK1 / ILMN_1741406	-0.11622		HOOK1 / ILMN_1741406	-0.0178427	0.0143322	-0.0769063		HOOK1 / ILMN_1741406	0.0154263	0.00569044	0.0256453		HOOK1 / ILMN_1741406	-0.0424384	-0.0717622	-0.019182		HOOK1 / ILMN_1741406	0.0292626	0.0768083	-0.00173435
	HS3ST2 / ILMN_1712475	0.0198405		HS3ST2 / ILMN_1712475	0.00735936	0.00824675	0.0142048		HS3ST2 / ILMN_1712475	-0.000411828	0.00939904	-0.00708167		HS3ST2 / ILMN_1712475	-0.0537883	-0.0788784	-0.0434517		HS3ST2 / ILMN_1712475	-0.00369667	-0.00629038	-0.00567496
	IFI30 / ILMN_1807277	-0.096552		IFI30 / ILMN_1807277	-0.00110972	-0.0291903	0.0472073		IFI30 / ILMN_1807277	0.0361436	0.111789	-0.0385356		IFI30 / ILMN_1807277	0.0629704	0.11562	0.0186317		IFI30 / ILMN_1807277	0.0154368	-0.0749479	0.103252
	IGFBP2 / ILMN_1725193	0.0716098		IGFBP2 / ILMN_1725193	-0.0267441	0.0116317	-0.0848225		IGFBP2 / ILMN_1725193	-0.0180536	0.011594	-0.0462606		IGFBP2 / ILMN_1725193	0.00962143	-0.00950949	0.0257589		IGFBP2 / ILMN_1725193	-0.0245696	0.0382706	-0.0874531
	IGFBP3 / ILMN_1746085	-0.0427078		IGFBP3 / ILMN_1746085	0.00269224	-0.0281868	0.0522034		IGFBP3 / ILMN_1746085	0.0107887	0.0169864	0.00801101		IGFBP3 / ILMN_1746085	-0.0116185	-0.0634905	0.0394153		IGFBP3 / ILMN_1746085	-0.0517247	-0.0840219	-0.0162156
	IGFBP3 / ILMN_2396875	-0.0175923		IGFBP3 / ILMN_2396875	-6.20936e-05	-0.0279906	0.0454665		IGFBP3 / ILMN_2396875	-0.00499645	0.00613466	-0.0135903		IGFBP3 / ILMN_2396875	-0.0198087	-0.0922464	0.0530962		IGFBP3 / ILMN_2396875	-0.0425641	-0.085267	0.00443276
	IGFBP4 / ILMN_1665865	-0.0520564		IGFBP4 / ILMN_1665865	0.0219604	0.0271279	0.00676988		IGFBP4 / ILMN_1665865	0.00610177	0.0271108	-0.0154752		IGFBP4 / ILMN_1665865	-0.0149753	0.00126284	-0.0268112		IGFBP4 / ILMN_1665865	0.0673119	0.129043	0.0268275
	IL18 / ILMN_1778457	-0.00254574		IL18 / ILMN_1778457	0.0268499	0.04227	0.000914634		IL18 / ILMN_1778457	0.0276275	-0.0399981	0.0903526		IL18 / ILMN_1778457	0.0345251	-0.145306	0.185432		IL18 / ILMN_1778457	0.0216519	0.0337838	0.033789
	IL1B / ILMN_1775501	-0.0134563		IL1B / ILMN_1775501	0.00600877	-0.0291591	0.063505		IL1B / ILMN_1775501	-0.0175096	-0.00662336	-0.0253226		IL1B / ILMN_1775501	0.0615256	0.141942	-0.0034323		IL1B / ILMN_1775501	-0.0601545	-0.128177	0.00459505
	IL1RN / ILMN_1689734	-0.0301391		IL1RN / ILMN_1689734	-0.00108957	0.00298774	-0.00309626		IL1RN / ILMN_1689734	0.0316735	0.106454	-0.0410491		IL1RN / ILMN_1689734	0.0531557	0.0190959	0.0824587		IL1RN / ILMN_1689734	0.00770763	0.0410573	-0.019624
	IL1RN / ILMN_1774874	-0.0299252		IL1RN / ILMN_1774874	0.0248028	-0.0094056	0.0771988		IL1RN / ILMN_1774874	0.0409281	0.0259019	0.0566604		IL1RN / ILMN_1774874	0.0671777	0.0320518	0.106547		IL1RN / ILMN_1774874	-0.0055898	-0.0177201	0.0119498
	IL1RN / ILMN_1806249	-0.0538808		IL1RN / ILMN_1806249	0.0155576	-0.0135975	0.0635754		IL1RN / ILMN_1806249	0.00904401	0.0239315	0.000712894		IL1RN / ILMN_1806249	-0.068545	-0.0982921	-0.0438353		IL1RN / ILMN_1806249	0.00940829	-0.0279174	0.0335148
	IL4R / ILMN_1652185	-0.00730091		IL4R / ILMN_1652185	0.0350383	0.00721167	0.080202		IL4R / ILMN_1652185	-0.00305375	-0.043103	0.0386677		IL4R / ILMN_1652185	0.0368945	0.0171554	0.055346		IL4R / ILMN_1652185	0.00203707	-0.0423046	0.0581494
	IL4R / ILMN_1691881	0.0271359		IL4R / ILMN_1691881	0.0435096	0.0229936	0.0744915		IL4R / ILMN_1691881	-0.00481878	0.0218574	-0.0223345		IL4R / ILMN_1691881	-0.031481	-0.0912597	0.0249323		IL4R / ILMN_1691881	-0.0191902	-0.0355617	0.0142825
	IRF6 / ILMN_1725946	-0.019261		IRF6 / ILMN_1725946	-0.00581804	-0.00175798	-0.0124655		IRF6 / ILMN_1725946	-0.0858627	-0.130735	-0.0468213		IRF6 / ILMN_1725946	0.0506387	0.0454859	0.0554521		IRF6 / ILMN_1725946	-0.0377776	-0.0741108	-0.00163226
	IRF6 / ILMN_2072357	-0.0385672		IRF6 / ILMN_2072357	-0.033264	-0.0375903	-0.0276546		IRF6 / ILMN_2072357	-0.0463823	-0.0844947	-0.00756345		IRF6 / ILMN_2072357	0.0118465	-0.0101317	0.0332163		IRF6 / ILMN_2072357	-0.0307597	-0.10854	0.0418094
	IRX4 / ILMN_1684108	-0.0453842		IRX4 / ILMN_1684108	0.0187241	-0.0634223	0.157774		IRX4 / ILMN_1684108	0.0428075	-0.0401643	0.117858		IRX4 / ILMN_1684108	0.0481098	0.0614309	0.0378741		IRX4 / ILMN_1684108	-0.0443292	-0.0357088	-0.0322911
	ITGB4 / ILMN_1653965	0.0790824		ITGB4 / ILMN_1653965	0.00764246	0.0517113	-0.0647133		ITGB4 / ILMN_1653965	0.0953168	0.108081	0.0892796		ITGB4 / ILMN_1653965	0.114182	0.253473	0.0188647		ITGB4 / ILMN_1653965	0.0317238	0.0373162	0.0280732
	ITGB4 / ILMN_2253707	-0.0464307		ITGB4 / ILMN_2253707	-0.0432969	-0.0477275	-0.0337441		ITGB4 / ILMN_2253707	0.0523833	-0.0969509	0.183827		ITGB4 / ILMN_2253707	-0.0989257	-0.104699	-0.0929864		ITGB4 / ILMN_2253707	0.00473597	0.0765472	-0.0587403
	ITGB4 / ILMN_2317543	-0.0261602		ITGB4 / ILMN_2317543	-0.0306324	-0.0539836	0.00488156		ITGB4 / ILMN_2317543	-0.0220398	-0.0769511	0.0299552		ITGB4 / ILMN_2317543	0.111757	0.0132544	0.201099		ITGB4 / ILMN_2317543	-0.0755867	-0.127867	-0.0184218
	ITGB4 / ILMN_2334210	-0.0167278		ITGB4 / ILMN_2334210	-0.0383439	-0.0556035	-0.0133596		ITGB4 / ILMN_2334210	-0.0295197	-0.0857138	0.0247238		ITGB4 / ILMN_2334210	0.100003	0.0133344	0.173899		ITGB4 / ILMN_2334210	-0.0882127	-0.143915	-0.028519
	JAG2 / ILMN_1658925	0.0544077		JAG2 / ILMN_1658925	-0.0326643	-0.0364225	-0.0253485		JAG2 / ILMN_1658925	0.0635342	0.0901047	0.0421105		JAG2 / ILMN_1658925	0.0686021	-0.0125657	0.138832		JAG2 / ILMN_1658925	-0.00427211	-0.0695213	0.0581003
	JAG2 / ILMN_1764729	-0.0424517		JAG2 / ILMN_1764729	-0.0302608	-0.0424583	-0.00950819		JAG2 / ILMN_1764729	-0.0237181	-0.0455557	-0.00183818		JAG2 / ILMN_1764729	0.0792683	-0.0839299	0.212714		JAG2 / ILMN_1764729	0.067889	0.0175506	0.139071
	JAG2 / ILMN_2399523	0.00457706		JAG2 / ILMN_2399523	-0.029325	-0.0455674	-0.0038621		JAG2 / ILMN_2399523	-0.00471271	-0.0329144	0.023364		JAG2 / ILMN_2399523	0.0312673	-0.059565	0.104105		JAG2 / ILMN_2399523	0.0812537	0.0344495	0.148062
	JUP / ILMN_1733811	-0.0445925		JUP / ILMN_1733811	0.0355346	0.0409145	0.0204979		JUP / ILMN_1733811	-0.026537	-0.0443901	-0.0166955		JUP / ILMN_1733811	-0.0203272	-0.10122	0.037456		JUP / ILMN_1733811	-0.0294331	-0.00903013	-0.0636732
	JUP / ILMN_1741970	0.0327274		JUP / ILMN_1741970	0.0662077	0.0715608	0.0562095		JUP / ILMN_1741970	-0.011461	0.0101777	-0.0355071		JUP / ILMN_1741970	-0.0447205	-0.0575474	-0.036144		JUP / ILMN_1741970	0.00973752	0.0620889	-0.043019
	JUP / ILMN_2366864	-0.000772546		JUP / ILMN_2366864	0.0254372	0.0596496	-0.0366386		JUP / ILMN_2366864	0.00932936	0.0500171	-0.036518		JUP / ILMN_2366864	-0.0126309	-0.0346944	0.00152385		JUP / ILMN_2366864	0.00524937	0.0216698	-0.0320978
	KANK2 / ILMN_1716089	0.10527		KANK2 / ILMN_1716089	0.00878767	-0.0117096	0.0403415		KANK2 / ILMN_1716089	-0.0125383	0.0542846	-0.0685725		KANK2 / ILMN_1716089	0.0188906	0.0287132	0.0102207		KANK2 / ILMN_1716089	0.0103073	0.0283367	-0.00933303
	KCNK1 / ILMN_1718863	0.0618863		KCNK1 / ILMN_1718863	0.0627471	0.00155107	0.172474		KCNK1 / ILMN_1718863	-0.024817	-0.118949	0.0657309		KCNK1 / ILMN_1718863	0.0893344	0.0153378	0.15162		KCNK1 / ILMN_1718863	-0.0046313	-0.0214126	-0.00640595
	KCNK1 / ILMN_2071641	0.080416		KCNK1 / ILMN_2071641	0.0492018	-0.00634691	0.152369		KCNK1 / ILMN_2071641	-0.0127618	-0.0870528	0.0589786		KCNK1 / ILMN_2071641	0.0505676	-0.0508105	0.138772		KCNK1 / ILMN_2071641	-0.00294257	-0.0265406	0.00294445
	KIAA0040 / ILMN_1797191	-0.159653		KIAA0040 / ILMN_1797191	-0.0223181	-0.00570188	-0.0476465		KIAA0040 / ILMN_1797191	0.0703092	0.0475143	0.0915361		KIAA0040 / ILMN_1797191	0.0263245	0.0404724	0.0164792		KIAA0040 / ILMN_1797191	-0.0241902	0.0571908	-0.0994421
	KLF3 / ILMN_1670245	0.0141236		KLF3 / ILMN_1670245	0.126224	0.125322	0.135412		KLF3 / ILMN_1670245	0.139924	0.230848	0.0542748		KLF3 / ILMN_1670245	0.101173	0.244582	-0.0118112		KLF3 / ILMN_1670245	0.153282	0.118696	0.199498
	KLF3 / ILMN_2048507	0.133874		KLF3 / ILMN_2048507	-0.0739692	-0.104178	-0.0296885		KLF3 / ILMN_2048507	0.00764754	0.0520439	-0.0377567		KLF3 / ILMN_2048507	0.0265646	-0.0489872	0.0828801		KLF3 / ILMN_2048507	-0.117341	-0.0604344	-0.178323
	KLF4 / ILMN_1779857	0.0514189		KLF4 / ILMN_1779857	-0.0236257	-0.00321726	-0.0516787		KLF4 / ILMN_1779857	-0.0107535	0.0217475	-0.0357864		KLF4 / ILMN_1779857	0.0819193	0.0772558	0.0854701		KLF4 / ILMN_1779857	-0.0303655	-0.0560597	-0.0312881
	KLF4 / ILMN_2137789	0.127089		KLF4 / ILMN_2137789	-0.0203099	-0.0417725	0.00763354		KLF4 / ILMN_2137789	0.0773678	0.0886119	0.0691332		KLF4 / ILMN_2137789	0.0814395	0.117469	0.0498825		KLF4 / ILMN_2137789	0.0387311	0.0390184	0.0127651
	KLF5 / ILMN_1770293	-0.0645291		KLF5 / ILMN_1770293	-0.0356598	-0.0778018	0.0205795		KLF5 / ILMN_1770293	0.117757	0.133653	0.102236		KLF5 / ILMN_1770293	0.0984038	0.0736635	0.115692		KLF5 / ILMN_1770293	-0.037571	-0.0211976	-0.0571247
	KLF6 / ILMN_1735014	0.111221		KLF6 / ILMN_1735014	-0.0355077	-0.0162497	-0.0710035		KLF6 / ILMN_1735014	0.0213127	-0.00131323	0.0492638		KLF6 / ILMN_1735014	0.012087	0.0502704	-0.0221384		KLF6 / ILMN_1735014	0.0285253	0.0514929	-0.00192459
	KLK10 / ILMN_1688205	-0.0191114		KLK10 / ILMN_1688205	0.0183616	0.0189223	0.0156872		KLK10 / ILMN_1688205	-0.0491118	-0.111041	0.00820827		KLK10 / ILMN_1688205	-0.0260348	-0.00800678	-0.0429201		KLK10 / ILMN_1688205	-0.00994026	-0.081944	0.0548009
	KLK10 / ILMN_1802246	0.218842		KLK10 / ILMN_1802246	0.053368	0.0975777	-0.0217303		KLK10 / ILMN_1802246	0.0011648	0.060693	-0.0625357		KLK10 / ILMN_1802246	0.0511402	0.0299819	0.0702236		KLK10 / ILMN_1802246	0.00773988	-0.0669494	0.0616485
	KLK5 / ILMN_1718731	0.0625329		KLK5 / ILMN_1718731	0.0387389	0.0297898	0.0565435		KLK5 / ILMN_1718731	-0.0459008	-0.112776	0.0143627		KLK5 / ILMN_1718731	0.0649679	0.0674469	0.0628948		KLK5 / ILMN_1718731	0.0625305	0.00499486	0.119747
	KLK5 / ILMN_2264029	0.0473224		KLK5 / ILMN_2264029	0.0201947	0.0134953	0.0365012		KLK5 / ILMN_2264029	0.00958291	-0.00171008	0.0198651		KLK5 / ILMN_2264029	0.00448389	0.00376777	0.00483035		KLK5 / ILMN_2264029	0.0444262	-0.0214472	0.103441
	KLK5 / ILMN_2353054	0.0471376		KLK5 / ILMN_2353054	0.0343861	0.0209245	0.0583822		KLK5 / ILMN_2353054	-0.04541	-0.11902	0.02467		KLK5 / ILMN_2353054	0.0670847	0.0735828	0.0620371		KLK5 / ILMN_2353054	0.0627735	0.00199506	0.121283
	KLK7 / ILMN_1745570	0.0713095		KLK7 / ILMN_1745570	0.0217903	0.0100962	0.0388942		KLK7 / ILMN_1745570	-0.0223629	-0.0589419	0.0165437		KLK7 / ILMN_1745570	0.106423	0.163551	0.0768623		KLK7 / ILMN_1745570	0.0370791	-0.00420824	0.0756526
	KLK7 / ILMN_2395496	0.0328678		KLK7 / ILMN_2395496	-0.0411601	-0.0598413	-0.0150072		KLK7 / ILMN_2395496	0.00467882	0.0325784	-0.0214094		KLK7 / ILMN_2395496	0.0408481	-0.0523524	0.116366		KLK7 / ILMN_2395496	0.0079711	-0.0814087	0.0594639
	KLK8 / ILMN_1705252	-0.131504		KLK8 / ILMN_1705252	0.0178187	0.0499784	-0.0272156		KLK8 / ILMN_1705252	0.00359862	-0.0342954	0.0425234		KLK8 / ILMN_1705252	0.0140806	0.0990274	-0.0404644		KLK8 / ILMN_1705252	-0.0392646	-0.0507704	-0.0286763
	KLK8 / ILMN_1735700	0.0251374		KLK8 / ILMN_1735700	0.0134087	0.0362101	-0.0204008		KLK8 / ILMN_1735700	-0.0588005	-0.0498048	-0.0746942		KLK8 / ILMN_1735700	0.0902588	0.137437	0.0616124		KLK8 / ILMN_1735700	0.0107505	-0.0536888	0.0750242
	KRT14 / ILMN_1665035	8.57788e-06		KRT14 / ILMN_1665035	0.0278043	0.00951317	0.0531199		KRT14 / ILMN_1665035	-0.0141083	-0.0885588	0.0613304		KRT14 / ILMN_1665035	0.047668	0.188898	-0.0623287		KRT14 / ILMN_1665035	0.0796952	0.0451777	0.114029
	KRT15 / ILMN_1770612	0.0297772		KRT15 / ILMN_1770612	0.0504426	0.0246379	0.0819335		KRT15 / ILMN_1770612	-0.0162132	-0.140697	0.112093		KRT15 / ILMN_1770612	0.066303	0.119929	0.0221557		KRT15 / ILMN_1770612	0.00104744	-0.0560037	0.0610895
	KRT16 / ILMN_1736760	0.0401066		KRT16 / ILMN_1736760	0.0202575	-0.0334267	0.0893101		KRT16 / ILMN_1736760	-0.02511	-0.0663405	0.0205634		KRT16 / ILMN_1736760	-0.0827497	-0.033412	-0.119847		KRT16 / ILMN_1736760	0.0163641	-0.101656	0.112797
	KRT16 / ILMN_2228162	-0.0272903		KRT16 / ILMN_2228162	0.0528255	0.0352211	0.0728369		KRT16 / ILMN_2228162	-0.00890186	-0.048119	0.0322329		KRT16 / ILMN_2228162	-0.037223	0.00742774	-0.0710497		KRT16 / ILMN_2228162	-0.0125461	-0.114021	0.063616
	KRT17 / ILMN_1666845	0.0173727		KRT17 / ILMN_1666845	0.0323233	-0.0105594	0.0917912		KRT17 / ILMN_1666845	-0.0257331	-0.0973513	0.0491787		KRT17 / ILMN_1666845	0.0677216	0.130926	0.0155966		KRT17 / ILMN_1666845	0.0293885	-0.014341	0.0663331
	KRT18 / ILMN_1730848	-0.0216171		KRT18 / ILMN_1730848	-0.0683428	-0.0774752	-0.0563008		KRT18 / ILMN_1730848	-0.0536548	-0.0270816	-0.0897384		KRT18 / ILMN_1730848	-0.0751669	-0.0243784	-0.123156		KRT18 / ILMN_1730848	-0.0426908	-0.0671503	-0.00285331
	KRT18 / ILMN_1803408	0.0712227		KRT18 / ILMN_1803408	-0.0120696	0.00714897	-0.0408647		KRT18 / ILMN_1803408	0.0326559	0.0573046	0.00827816		KRT18 / ILMN_1803408	-0.0718548	0.0675522	-0.193492		KRT18 / ILMN_1803408	-0.00142971	0.0409986	-0.0421002
	KRT5 / ILMN_1801632	0.0236507		KRT5 / ILMN_1801632	0.0481995	0.0254657	0.0786882		KRT5 / ILMN_1801632	-0.0337142	-0.1135	0.054629		KRT5 / ILMN_1801632	0.0170231	0.0893277	-0.0416816		KRT5 / ILMN_1801632	0.0383433	-0.0238254	0.0922654
	KRT6B / ILMN_1669820	0.0948982		KRT6B / ILMN_1669820	-0.0398591	-0.0462114	-0.0224773		KRT6B / ILMN_1669820	0.0112947	-0.0731038	0.10981		KRT6B / ILMN_1669820	-0.0650353	0.00243957	-0.115652		KRT6B / ILMN_1669820	-0.0665065	-0.141567	-0.0363869
	KRT6B / ILMN_1698772	0.075744		KRT6B / ILMN_1698772	-0.000281654	0.00086698	0.00463735		KRT6B / ILMN_1698772	0.00209244	-0.046222	0.0590273		KRT6B / ILMN_1698772	-0.00805344	0.0565423	-0.0517407		KRT6B / ILMN_1698772	-0.0532623	-0.0970859	-0.0270957
	KRT6B / ILMN_1721354	0.0652721		KRT6B / ILMN_1721354	0.000827119	-0.0336304	0.0537349		KRT6B / ILMN_1721354	0.00225419	-0.0616396	0.0714724		KRT6B / ILMN_1721354	0.0979757	0.147078	0.0561728		KRT6B / ILMN_1721354	-0.0137295	-0.107843	0.0744428
	KRT81 / ILMN_1801442	0.0660559		KRT81 / ILMN_1801442	0.0719652	0.0829998	0.0571359		KRT81 / ILMN_1801442	-0.0163677	-0.0519475	0.0189531		KRT81 / ILMN_1801442	-0.0051294	0.0187099	-0.0258559		KRT81 / ILMN_1801442	0.0636104	-0.0430616	0.150732
	LAD1 / ILMN_1701581	0.0782079		LAD1 / ILMN_1701581	0.00686796	-0.0418375	0.0727685		LAD1 / ILMN_1701581	0.0838988	0.0895556	0.0756442		LAD1 / ILMN_1701581	0.0407084	-0.000185746	0.0736342		LAD1 / ILMN_1701581	-0.0383863	-0.0773601	-0.00687151
	LAD1 / ILMN_1782389	0.0308515		LAD1 / ILMN_1782389	-0.0181336	-0.0655221	0.054199		LAD1 / ILMN_1782389	0.0281725	0.00558836	0.0447805		LAD1 / ILMN_1782389	0.0391004	-0.0226096	0.0922851		LAD1 / ILMN_1782389	0.00652524	-0.120069	0.118279
	LEPREL1 / ILMN_1657373	0.040213		LEPREL1 / ILMN_1657373	-0.00344489	-0.0234384	0.0262062		LEPREL1 / ILMN_1657373	0.00165406	-0.0617322	0.0696686		LEPREL1 / ILMN_1657373	0.0612146	0.0958379	0.0402824		LEPREL1 / ILMN_1657373	0.0397769	-0.0292378	0.102898
	LGALS7 / ILMN_1661708	0.0370005		LGALS7 / ILMN_1661708	0.0147501	0.0276485	-0.00451446		LGALS7 / ILMN_1661708	-0.0185442	0.000521823	-0.0550181		LGALS7 / ILMN_1661708	0.0908314	0.181516	0.0336126		LGALS7 / ILMN_1661708	-0.0242562	-0.0837979	0.0184303
	LMCD1 / ILMN_1754969	-0.0623239		LMCD1 / ILMN_1754969	0.014828	0.0465995	-0.0247859		LMCD1 / ILMN_1754969	-0.0267538	-0.0495988	-0.00105525		LMCD1 / ILMN_1754969	-0.00535662	-0.0860455	0.0627148		LMCD1 / ILMN_1754969	0.0568899	0.125677	0.0182774
	LRRC1 / ILMN_1725680	0.0534935		LRRC1 / ILMN_1725680	0.00185417	0.0553518	-0.0879397		LRRC1 / ILMN_1725680	0.0355229	0.0535723	0.0239271		LRRC1 / ILMN_1725680	0.0560322	0.0359215	0.0727231		LRRC1 / ILMN_1725680	-0.0771292	-0.0861599	-0.0734721
	LRRC1 / ILMN_1755383	-0.081244		LRRC1 / ILMN_1755383	0.0501756	0.0544517	0.0378765		LRRC1 / ILMN_1755383	0.069388	0.0118751	0.124912		LRRC1 / ILMN_1755383	0.0305249	0.00633253	0.0501351		LRRC1 / ILMN_1755383	-0.00215556	-0.00174289	0.00247864
	LSR / ILMN_1749396	-0.00178252		LSR / ILMN_1749396	-0.0394144	-0.0147843	-0.0743076		LSR / ILMN_1749396	0.0396957	0.0145045	0.0621688		LSR / ILMN_1749396	0.0429819	-0.0721044	0.135873		LSR / ILMN_1749396	0.0607028	0.0165942	0.100039
	LSR / ILMN_2249677	0.0193534		LSR / ILMN_2249677	-0.0190432	-0.0528773	0.0287974		LSR / ILMN_2249677	-0.00716879	-0.0232343	0.00713895		LSR / ILMN_2249677	0.0500778	0.0121954	0.0775392		LSR / ILMN_2249677	0.0285571	-0.0271763	0.0887426
	LSR / ILMN_2363498	-0.104011		LSR / ILMN_2363498	-0.0266892	-0.0236115	-0.0360295		LSR / ILMN_2363498	-0.0556725	0.0062787	-0.11188		LSR / ILMN_2363498	-0.0191232	-0.118251	0.063309		LSR / ILMN_2363498	0.04536	0.0275914	0.0603967
	LTBP1 / ILMN_1656321	0.00154545		LTBP1 / ILMN_1656321	0.00950699	-0.0119317	0.0477953		LTBP1 / ILMN_1656321	-0.0622893	-0.099662	-0.0260901		LTBP1 / ILMN_1656321	0.0499053	-0.0112036	0.100062		LTBP1 / ILMN_1656321	0.0229718	0.00119721	0.00259702
	LTBP1 / ILMN_1785402	0.171208		LTBP1 / ILMN_1785402	0.0988832	0.104762	0.0933965		LTBP1 / ILMN_1785402	-0.0452975	-0.0330863	-0.0570009		LTBP1 / ILMN_1785402	0.0373604	0.0611923	0.019954		LTBP1 / ILMN_1785402	-0.0522769	-0.0587665	-0.0590291
	MLPH / ILMN_1795342	-0.0668886		MLPH / ILMN_1795342	-0.0239903	-0.00803792	-0.0462174		MLPH / ILMN_1795342	-0.00793064	0.0133016	-0.0303143		MLPH / ILMN_1795342	0.0122278	-0.0179365	0.0358465		MLPH / ILMN_1795342	0.00776509	0.149472	-0.113441
	MME / ILMN_1678170	0.131501		MME / ILMN_1678170	0.0186874	-0.0226681	0.0863452		MME / ILMN_1678170	-0.0215618	-0.0406993	-0.00180777		MME / ILMN_1678170	0.00372501	0.0899197	-0.0620197		MME / ILMN_1678170	0.05584	0.105126	0.0159518
	MME / ILMN_1696162	0.008472		MME / ILMN_1696162	-0.0418163	-0.088023	0.0269962		MME / ILMN_1696162	-0.0697418	-0.132602	-0.00768555		MME / ILMN_1696162	-0.0708702	-0.10507	-0.0421916		MME / ILMN_1696162	0.0642847	0.041462	0.0854081
	MME / ILMN_1751943	0.0503196		MME / ILMN_1751943	0.00357442	-0.00748917	0.019448		MME / ILMN_1751943	-0.0105099	-0.00349252	-0.0209537		MME / ILMN_1751943	-0.0202343	-0.035503	-0.011316		MME / ILMN_1751943	0.0394662	0.0467625	0.0311618
	MME / ILMN_1786319	-0.0363385		MME / ILMN_1786319	-0.0252968	0.00638263	-0.0759258		MME / ILMN_1786319	0.00237158	0.0283871	-0.0207345		MME / ILMN_1786319	-0.116507	-0.105725	-0.12527		MME / ILMN_1786319	-0.189363	-0.219609	-0.194139
	MMP1 / ILMN_1726448	-0.0274909		MMP1 / ILMN_1726448	0.0396767	0.0481825	0.0309579		MMP1 / ILMN_1726448	0.0469201	0.113602	-0.0137262		MMP1 / ILMN_1726448	-0.0366094	-0.0554328	-0.0228672		MMP1 / ILMN_1726448	0.01656	-0.0958858	0.110436
	MMP2 / ILMN_1762106	-0.0872682		MMP2 / ILMN_1762106	-0.00447081	-0.0353944	0.0475855		MMP2 / ILMN_1762106	-0.0280999	-0.0168952	-0.0415591		MMP2 / ILMN_1762106	-0.0977326	-0.134658	-0.0668962		MMP2 / ILMN_1762106	0.0341444	0.0452382	0.0348005
	MPZL2 / ILMN_1730007	0.0471103		MPZL2 / ILMN_1730007	0.0123635	-0.0129537	0.0424439		MPZL2 / ILMN_1730007	-0.0330934	-0.0689363	-0.00403277		MPZL2 / ILMN_1730007	0.0577661	0.0832535	0.0392489		MPZL2 / ILMN_1730007	-0.0267068	-0.100432	0.0338227
	MPZL2 / ILMN_1752932	-0.0136724		MPZL2 / ILMN_1752932	0.021339	-0.014058	0.0634836		MPZL2 / ILMN_1752932	-0.030008	-0.0747948	0.00854542		MPZL2 / ILMN_1752932	0.0523526	0.0426019	0.0599679		MPZL2 / ILMN_1752932	-0.0372521	-0.126392	0.0471339
	MPZL2 / ILMN_1775016	-0.0393421		MPZL2 / ILMN_1775016	0.0121389	-0.00322141	0.0289219		MPZL2 / ILMN_1775016	0.0408921	0.0245074	0.0548881		MPZL2 / ILMN_1775016	0.06818	0.156594	0.000101511		MPZL2 / ILMN_1775016	0.0039965	-0.0761376	0.0771683
	MPZL2 / ILMN_2387078	-0.116457		MPZL2 / ILMN_2387078	-0.00491381	-0.0272074	0.0225572		MPZL2 / ILMN_2387078	-0.0235736	0.0164778	-0.049448		MPZL2 / ILMN_2387078	0.0645033	0.120982	0.0183971		MPZL2 / ILMN_2387078	-0.0347535	-0.147417	0.0677894
	MST1R / ILMN_1688154	0.0304455		MST1R / ILMN_1688154	-0.0240146	-0.0350863	-0.00685156		MST1R / ILMN_1688154	-0.0139103	0.00740745	-0.0424572		MST1R / ILMN_1688154	-0.0198805	-0.0959051	0.0398826		MST1R / ILMN_1688154	-0.0294659	-0.0106596	-0.0383515
	MYL9 / ILMN_1675062	0.109884		MYL9 / ILMN_1675062	0.00631147	-0.0186388	0.0508782		MYL9 / ILMN_1675062	-0.0126626	-0.0255829	0.000548501		MYL9 / ILMN_1675062	0.0042759	0.0503172	-0.0287034		MYL9 / ILMN_1675062	0.00964598	-0.0466409	0.0538426
	MYL9 / ILMN_1776953	0.130349		MYL9 / ILMN_1776953	0.0058641	-0.000880465	0.0190169		MYL9 / ILMN_1776953	0.0062082	0.04876	-0.0356595		MYL9 / ILMN_1776953	-0.0111335	0.0129139	-0.0303677		MYL9 / ILMN_1776953	-0.0211815	-0.0667777	0.011313
	MYO1D / ILMN_1805999	-0.0251245		MYO1D / ILMN_1805999	-0.0446613	-0.0913404	0.0345233		MYO1D / ILMN_1805999	0.0802477	0.0251357	0.126772		MYO1D / ILMN_1805999	-0.0312055	-0.0901282	0.0204539		MYO1D / ILMN_1805999	0.0706972	0.13582	0.0243909
	MYO5C / ILMN_1808789	-0.0447766		MYO5C / ILMN_1808789	-0.0244484	-0.0146552	-0.045133		MYO5C / ILMN_1808789	-0.0117787	-0.0730267	0.0385701		MYO5C / ILMN_1808789	-0.00349392	-0.0459958	0.0347459		MYO5C / ILMN_1808789	-0.000764542	0.0322524	-0.0185242
	NAIP / ILMN_1684378	-0.00765438		NAIP / ILMN_1684378	-0.00136696	0.0774947	-0.133994		NAIP / ILMN_1684378	0.0409963	0.0304092	0.0540685		NAIP / ILMN_1684378	0.0682659	-0.057856	0.1779		NAIP / ILMN_1684378	-0.0230781	-0.0759078	0.00633178
	NAIP / ILMN_1760189	0.0688973		NAIP / ILMN_1760189	0.0171195	0.00591096	0.0309733		NAIP / ILMN_1760189	0.0374217	0.00351491	0.0665269		NAIP / ILMN_1760189	0.021391	0.0573382	-0.00416013		NAIP / ILMN_1760189	-0.0753818	-0.0841625	-0.0724375
	NAIP / ILMN_2260082	0.035551		NAIP / ILMN_2260082	-0.0366256	-0.0303866	-0.0448633		NAIP / ILMN_2260082	-0.0144559	0.0233809	-0.0497018		NAIP / ILMN_2260082	-0.011979	0.0429077	-0.0526857		NAIP / ILMN_2260082	0.0344077	-0.0298615	0.118319
	NAIP / ILMN_2345812	-0.00419645		NAIP / ILMN_2345812	-0.0266996	-0.0169557	-0.0453036		NAIP / ILMN_2345812	0.0451977	0.0199822	0.0742492		NAIP / ILMN_2345812	-0.00949418	-0.0520082	0.0259731		NAIP / ILMN_2345812	-0.0193399	0.0622521	-0.0735973
	NDRG1 / ILMN_1809931	-0.00501772		NDRG1 / ILMN_1809931	0.0466443	0.024138	0.0775639		NDRG1 / ILMN_1809931	-0.0845779	-0.112905	-0.054851		NDRG1 / ILMN_1809931	0.0229342	0.0357428	0.0117331		NDRG1 / ILMN_1809931	0.0219438	-0.0863753	0.114297
	NEBL / ILMN_1675927	-0.0903262		NEBL / ILMN_1675927	-0.0338144	-0.0294814	-0.0421586		NEBL / ILMN_1675927	-0.00927694	-0.0390608	0.0144527		NEBL / ILMN_1675927	-0.065755	-0.0073474	-0.11041		NEBL / ILMN_1675927	-0.00659444	0.0494577	-0.0655171
	NEBL / ILMN_1777251	-0.0180323		NEBL / ILMN_1777251	-0.0476191	-0.0316795	-0.0699657		NEBL / ILMN_1777251	-0.00406102	0.0147101	-0.0180455		NEBL / ILMN_1777251	0.0993659	0.0755314	0.121126		NEBL / ILMN_1777251	-0.0821855	-0.0796768	-0.0735405
	NEBL / ILMN_1808824	-0.0804649		NEBL / ILMN_1808824	-0.0222068	-0.000782893	-0.059725		NEBL / ILMN_1808824	-0.00296019	-0.0177317	0.0118529		NEBL / ILMN_1808824	-0.0443805	-0.0262566	-0.0593223		NEBL / ILMN_1808824	-0.00177764	0.0389544	-0.0439177
	NEFM / ILMN_2215989	-0.0903791		NEFM / ILMN_2215989	0.01325	-0.00226976	0.0352854		NEFM / ILMN_2215989	-0.00270531	-0.0740522	0.0248094		NEFM / ILMN_2215989	0.0122186	0.10392	-0.0613072		NEFM / ILMN_2215989	-0.033885	-0.11453	0.0504836
	NID1 / ILMN_1674719	0.0268326		NID1 / ILMN_1674719	-0.0513008	-0.0533479	-0.0504664		NID1 / ILMN_1674719	-0.0345029	0.0349471	-0.0943232		NID1 / ILMN_1674719	-0.0113533	-0.0451481	0.0184421		NID1 / ILMN_1674719	0.0261745	0.0618657	-0.00715504
	NMU / ILMN_2162253	0.0312588		NMU / ILMN_2162253	-0.00820524	-0.0465438	0.0482616		NMU / ILMN_2162253	-0.0105412	-0.00395036	-0.0244432		NMU / ILMN_2162253	-0.0483642	0.0211927	-0.0929844		NMU / ILMN_2162253	0.0551226	-0.0218628	0.116362
	NR2F1 / ILMN_1786197	-0.0058148		NR2F1 / ILMN_1786197	0.0472075	0.0218973	0.0901382		NR2F1 / ILMN_1786197	0.0509619	0.060327	0.0475811		NR2F1 / ILMN_1786197	0.0117616	0.00434557	0.0193927		NR2F1 / ILMN_1786197	-0.0126406	-0.05704	0.0267911
	NRP1 / ILMN_1699574	0.0137294		NRP1 / ILMN_1699574	0.00859468	-0.00198712	0.0215223		NRP1 / ILMN_1699574	-0.0273558	0.00195283	-0.0505075		NRP1 / ILMN_1699574	0.077342	0.0263562	0.11929		NRP1 / ILMN_1699574	0.000646394	0.0453896	-0.0430779
	NRP1 / ILMN_1742547	0.0458089		NRP1 / ILMN_1742547	0.0181468	-0.0094186	0.061542		NRP1 / ILMN_1742547	-0.0310511	0.0377736	-0.0880571		NRP1 / ILMN_1742547	0.060387	0.0633649	0.0580972		NRP1 / ILMN_1742547	0.0521574	0.0839834	0.0134617
	NUP62CL / ILMN_1756550	-0.0450049		NUP62CL / ILMN_1756550	-0.00603527	0.0424975	-0.0767657		NUP62CL / ILMN_1756550	0.0565957	0.0654335	0.0472522		NUP62CL / ILMN_1756550	-0.0713828	0.0331808	-0.147829		NUP62CL / ILMN_1756550	-0.00355582	0.130757	-0.153682
	OCLN / ILMN_1724149	0.176757		OCLN / ILMN_1724149	0.00266806	0.0168807	-0.0144542		OCLN / ILMN_1724149	0.0455107	0.111139	-0.0110576		OCLN / ILMN_1724149	0.0242164	0.0920563	-0.0305909		OCLN / ILMN_1724149	-0.0230661	-0.0807165	0.0407945
	OCLN / ILMN_2255088	-0.0448905		OCLN / ILMN_2255088	-0.0481833	-0.0287874	-0.0762113		OCLN / ILMN_2255088	0.034151	0.0135315	0.0535307		OCLN / ILMN_2255088	0.0611899	0.0289006	0.0859767		OCLN / ILMN_2255088	-0.0497499	-0.0423735	-0.0721883
	OLFML3 / ILMN_1727532	0.0173533		OLFML3 / ILMN_1727532	-0.0298483	-0.0551646	0.0154621		OLFML3 / ILMN_1727532	-0.0155908	0.0166753	-0.0471477		OLFML3 / ILMN_1727532	-0.0244127	-0.0098787	-0.035211		OLFML3 / ILMN_1727532	-0.0343835	-0.00579773	-0.0514511
	OVOL2 / ILMN_1724832	0.0633332		OVOL2 / ILMN_1724832	0.00474318	-0.00808713	0.0233921		OVOL2 / ILMN_1724832	0.0398859	0.011347	0.066831		OVOL2 / ILMN_1724832	0.025295	0.088943	-0.0284578		OVOL2 / ILMN_1724832	0.0307073	-0.00968261	0.0615082
	PCOLCE / ILMN_1707070	-0.0323073		PCOLCE / ILMN_1707070	0.000533469	-0.00413766	0.0115705		PCOLCE / ILMN_1707070	-0.016471	0.013559	-0.0458352		PCOLCE / ILMN_1707070	-0.0354119	-0.0601667	-0.0164401		PCOLCE / ILMN_1707070	0.0289047	0.0175387	0.046932
	PDGFC / ILMN_1683023	0.125505		PDGFC / ILMN_1683023	-0.00616698	-0.0238838	0.0270443		PDGFC / ILMN_1683023	0.000151051	0.0751473	-0.0627162		PDGFC / ILMN_1683023	-0.0244418	0.0200351	-0.0690603		PDGFC / ILMN_1683023	0.00177472	-0.0321353	0.0335915
	PERP / ILMN_1775829	-0.026301		PERP / ILMN_1775829	0.0041602	-0.0265754	0.056465		PERP / ILMN_1775829	0.0180517	0.0382217	0.00278422		PERP / ILMN_1775829	0.0165611	0.0773401	-0.0317963		PERP / ILMN_1775829	-0.0567103	-0.10651	-0.0264144
	PI3 / ILMN_1693192	0.140656		PI3 / ILMN_1693192	0.0464382	0.040368	0.0550544		PI3 / ILMN_1693192	-0.0372532	-0.0553216	-0.0197951		PI3 / ILMN_1693192	0.020737	0.113286	-0.0410656		PI3 / ILMN_1693192	0.00613404	-0.00909593	0.0165855
	PLK1S1 / ILMN_1779536	-0.000749434		PLK1S1 / ILMN_1779536	0.02207	0.0171573	0.0384217		PLK1S1 / ILMN_1779536	0.000937391	-0.0112955	0.0140403		PLK1S1 / ILMN_1779536	-0.0289412	0.0479706	-0.0954333		PLK1S1 / ILMN_1779536	0.0146062	0.0990653	-0.0434139
	PLS1 / ILMN_1759206	0.0298537		PLS1 / ILMN_1759206	-0.00729865	-0.00118847	-0.0181425		PLS1 / ILMN_1759206	0.0531393	0.069262	0.0382352		PLS1 / ILMN_1759206	-0.0771987	-0.0783724	-0.0770258		PLS1 / ILMN_1759206	0.00843892	0.00509174	0.0179149
	PLS1 / ILMN_2074044	-0.0624487		PLS1 / ILMN_2074044	-0.0106977	-0.00889822	-0.0155099		PLS1 / ILMN_2074044	0.0431409	0.0335582	0.0495873		PLS1 / ILMN_2074044	-0.00145839	0.0334426	-0.0286903		PLS1 / ILMN_2074044	0.0580124	0.0450445	0.075565
	PMP22 / ILMN_1659312	-0.0622609		PMP22 / ILMN_1659312	-0.0108188	-0.00680516	-0.0183346		PMP22 / ILMN_1659312	0.0247373	0.030528	0.0196937		PMP22 / ILMN_1659312	0.00746309	0.00488065	0.0108942		PMP22 / ILMN_1659312	-0.0640598	-0.0806529	-0.0507201
	PMP22 / ILMN_1785646	-0.067548		PMP22 / ILMN_1785646	-0.00304748	-0.019548	0.018565		PMP22 / ILMN_1785646	0.0273049	-0.0167618	0.0742812		PMP22 / ILMN_1785646	0.0176885	0.0139476	0.02213		PMP22 / ILMN_1785646	-0.0402446	-0.0992048	0.0193682
	PMP22 / ILMN_1810864	-0.0298107		PMP22 / ILMN_1810864	-0.00443728	-0.0382805	0.0477467		PMP22 / ILMN_1810864	0.00793135	0.0510926	-0.0279059		PMP22 / ILMN_1810864	0.0200679	0.0556134	-0.00970423		PMP22 / ILMN_1810864	-0.046142	-0.10936	-0.00116994
	POLR3G / ILMN_1746893	-0.0376102		POLR3G / ILMN_1746893	-0.0105374	-0.0188197	0.00599169		POLR3G / ILMN_1746893	-0.0492853	-0.0849473	-0.0158475		POLR3G / ILMN_1746893	-0.100109	-0.0824411	-0.115868		POLR3G / ILMN_1746893	-0.0554525	-0.0683985	-0.0475931
	POLR3G / ILMN_2070349	0.0937159		POLR3G / ILMN_2070349	0.00648854	-0.0337377	0.0680509		POLR3G / ILMN_2070349	0.0546885	0.0167406	0.0872865		POLR3G / ILMN_2070349	0.0666995	0.133807	0.00113366		POLR3G / ILMN_2070349	0.0210262	-0.017855	0.0313053
	POSTN / ILMN_1790761	-0.0657361		POSTN / ILMN_1790761	-0.0482919	-0.0636911	-0.0222171		POSTN / ILMN_1790761	0.0107458	0.0653494	-0.0400873		POSTN / ILMN_1790761	-0.0690793	-0.0111429	-0.119795		POSTN / ILMN_1790761	0.0377542	0.0590636	0.0186706
	POSTN / ILMN_2196328	-0.110015		POSTN / ILMN_2196328	-0.050427	-0.0597229	-0.0313048		POSTN / ILMN_2196328	0.0184201	0.0859924	-0.0365279		POSTN / ILMN_2196328	-0.0730953	-0.0263448	-0.115404		POSTN / ILMN_2196328	0.0308372	0.0401059	0.0218401
	PPAP2B / ILMN_1672608	0.0911295		PPAP2B / ILMN_1672608	-0.0315193	-0.0231313	-0.0433274		PPAP2B / ILMN_1672608	-0.00829998	-0.00192849	-0.0104464		PPAP2B / ILMN_1672608	0.00761275	-0.0122913	0.0223037		PPAP2B / ILMN_1672608	0.00788682	-0.00540483	0.0176805
	PPAP2B / ILMN_2388800	-0.00633161		PPAP2B / ILMN_2388800	0.00481989	-0.0205098	0.0479936		PPAP2B / ILMN_2388800	-0.0110403	-0.012758	-0.00519049		PPAP2B / ILMN_2388800	0.0433699	0.0412977	0.0439596		PPAP2B / ILMN_2388800	0.0783677	0.119577	0.0390091
	PPAP2B / ILMN_2408683	0.0244528		PPAP2B / ILMN_2408683	0.0128986	0.000340057	0.0351318		PPAP2B / ILMN_2408683	-0.0321283	-0.0153258	-0.0440984		PPAP2B / ILMN_2408683	0.00978604	0.0139155	0.0045161		PPAP2B / ILMN_2408683	0.065869	0.103136	0.0284031
	PPM1D / ILMN_1670875	-0.152911		PPM1D / ILMN_1670875	-0.0504765	-0.0612971	-0.0358146		PPM1D / ILMN_1670875	-0.00395539	0.00396605	-0.00518391		PPM1D / ILMN_1670875	0.0424356	0.143991	-0.0220084		PPM1D / ILMN_1670875	0.0406033	0.108427	-0.0041829
	PRKCH / ILMN_1780898	-0.00518152		PRKCH / ILMN_1780898	0.00405768	0.0237066	-0.0209493		PRKCH / ILMN_1780898	-0.00863024	-0.0106249	-0.00457639		PRKCH / ILMN_1780898	-0.0252148	0.0686226	-0.0963813		PRKCH / ILMN_1780898	-0.0493311	0.00461453	-0.101823
	PRR16 / ILMN_1709153	-0.021324		PRR16 / ILMN_1709153	0.00784168	-0.03688	0.0799246		PRR16 / ILMN_1709153	-0.0487559	-0.0507079	-0.0458682		PRR16 / ILMN_1709153	0.069749	0.01801	0.126311		PRR16 / ILMN_1709153	-0.112184	-0.242498	-0.00494425
	PRRG4 / ILMN_1661809	0.0343701		PRRG4 / ILMN_1661809	0.00963216	0.0321383	-0.0278027		PRRG4 / ILMN_1661809	-0.0449823	-0.0188783	-0.0720374		PRRG4 / ILMN_1661809	-0.0153749	-0.00283884	-0.0254053		PRRG4 / ILMN_1661809	0.0309539	0.0591275	0.0129511
	PRRG4 / ILMN_2219437	-0.0482253		PRRG4 / ILMN_2219437	0.056271	0.0807845	0.0212597		PRRG4 / ILMN_2219437	0.0407527	0.0153665	0.0636866		PRRG4 / ILMN_2219437	-0.000656048	-0.0252748	0.0286822		PRRG4 / ILMN_2219437	-0.07688	-0.0721105	-0.0679619
	PRRX1 / ILMN_1739496	-0.073427		PRRX1 / ILMN_1739496	0.00142215	-0.0238677	0.0414102		PRRX1 / ILMN_1739496	0.0302734	0.048461	0.0128706		PRRX1 / ILMN_1739496	-0.0652866	0.00287732	-0.111694		PRRX1 / ILMN_1739496	0.0192246	0.00293063	0.0404172
	PRRX1 / ILMN_1811851	-0.102666		PRRX1 / ILMN_1811851	-0.0124461	0.00457209	-0.0383946		PRRX1 / ILMN_1811851	0.0760309	0.112404	0.0429002		PRRX1 / ILMN_1811851	-0.108087	-0.0756457	-0.132119		PRRX1 / ILMN_1811851	-0.00716052	-0.0225054	0.0101915
	PRSS8 / ILMN_1796461	-0.0517345		PRSS8 / ILMN_1796461	-0.00584431	-0.00544791	-0.00875809		PRSS8 / ILMN_1796461	0.0167123	0.0289742	0.0052208		PRSS8 / ILMN_1796461	0.0252383	-0.126947	0.144955		PRSS8 / ILMN_1796461	0.0250755	-0.0295916	0.0688989
	PTGER2 / ILMN_1703926	-0.0836773		PTGER2 / ILMN_1703926	0.0227723	-0.0298561	0.0860201		PTGER2 / ILMN_1703926	0.0198212	0.0940465	-0.0552174		PTGER2 / ILMN_1703926	-0.000160258	0.152391	-0.158061		PTGER2 / ILMN_1703926	-0.0352021	-0.00208748	-0.0636658
	PTPN3 / ILMN_1717294	0.00272219		PTPN3 / ILMN_1717294	0.000960337	0.0289382	-0.0413099		PTPN3 / ILMN_1717294	0.0291903	-0.00980039	0.0717203		PTPN3 / ILMN_1717294	0.0161366	-0.0110909	0.0355725		PTPN3 / ILMN_1717294	-0.013992	-0.0270583	-0.0191844
	PTX3 / ILMN_1801842	0.135156		PTX3 / ILMN_1801842	0.0656678	0.112876	-0.00827668		PTX3 / ILMN_1801842	-0.0795345	-0.119599	-0.0418361		PTX3 / ILMN_1801842	-0.0188303	0.111467	-0.116832		PTX3 / ILMN_1801842	0.0907369	0.127878	0.0579782
	PVRL3 / ILMN_1727633	0.0165875		PVRL3 / ILMN_1727633	0.0444534	-0.019298	0.142237		PVRL3 / ILMN_1727633	-0.00402615	-0.00710979	0.00133992		PVRL3 / ILMN_1727633	-0.0365183	-0.0212572	-0.0488903		PVRL3 / ILMN_1727633	0.00011432	-0.0657082	0.0518493
	PVRL3 / ILMN_2188521	0.0336152		PVRL3 / ILMN_2188521	0.023715	-0.0281073	0.101421		PVRL3 / ILMN_2188521	0.0160104	-0.0292306	0.0618094		PVRL3 / ILMN_2188521	-0.0558604	-0.0641756	-0.0469562		PVRL3 / ILMN_2188521	0.0597743	-0.0454643	0.142869
	RAB25 / ILMN_1791826	-0.0681815		RAB25 / ILMN_1791826	-0.0683707	-0.077738	-0.0561334		RAB25 / ILMN_1791826	-0.0571621	-0.0743407	-0.0471783		RAB25 / ILMN_1791826	-0.00168554	-0.0115976	0.00624726		RAB25 / ILMN_1791826	-0.00622658	-0.0319365	-0.000344883
	RGL1 / ILMN_1654398	0.141422		RGL1 / ILMN_1654398	0.0455317	-0.000756447	0.116474		RGL1 / ILMN_1654398	-0.000671362	-0.0493164	0.0488701		RGL1 / ILMN_1654398	0.0791149	0.120595	0.0477856		RGL1 / ILMN_1654398	-0.0465427	-0.0239419	-0.0738122
	RGS4 / ILMN_1758067	-0.0239543		RGS4 / ILMN_1758067	-0.0116645	-0.0637911	0.0778358		RGS4 / ILMN_1758067	0.0287514	0.00347477	0.0542717		RGS4 / ILMN_1758067	0.0214343	0.135107	-0.0687867		RGS4 / ILMN_1758067	0.0370487	0.0116265	0.0559766
	RHBDF2 / ILMN_1691717	-0.0471635		RHBDF2 / ILMN_1691717	0.0355772	0.0188468	0.0601933		RHBDF2 / ILMN_1691717	0.060538	0.0920627	0.0330014		RHBDF2 / ILMN_1691717	0.109406	0.0422558	0.164589		RHBDF2 / ILMN_1691717	0.0309246	-0.098278	0.171981
	RHBDF2 / ILMN_1735792	0.00919009		RHBDF2 / ILMN_1735792	-0.0194018	-0.0228646	-0.0133876		RHBDF2 / ILMN_1735792	0.0461553	0.0401989	0.0493616		RHBDF2 / ILMN_1735792	0.0546329	-0.00645885	0.104757		RHBDF2 / ILMN_1735792	0.0478307	-0.128168	0.235777
	RHBDF2 / ILMN_2275126	-0.129552		RHBDF2 / ILMN_2275126	0.00173838	0.0186514	-0.030359		RHBDF2 / ILMN_2275126	-0.0625404	-0.066262	-0.0575483		RHBDF2 / ILMN_2275126	-0.00775323	0.00169952	-0.0159314		RHBDF2 / ILMN_2275126	-0.0785664	-0.100483	-0.0689271
	RHBDF2 / ILMN_2373062	0.0103424		RHBDF2 / ILMN_2373062	0.0344672	0.00500539	0.0765776		RHBDF2 / ILMN_2373062	0.0513358	0.0648696	0.0374214		RHBDF2 / ILMN_2373062	0.114958	0.0667235	0.154339		RHBDF2 / ILMN_2373062	0.0437653	-0.107917	0.196306
	RHOD / ILMN_2089167	-0.0888909		RHOD / ILMN_2089167	-0.0173935	-0.00851725	-0.0365053		RHOD / ILMN_2089167	-0.0289767	0.00780604	-0.0671134		RHOD / ILMN_2089167	0.0167415	-0.0432893	0.0679092		RHOD / ILMN_2089167	0.0552155	0.0291312	0.0694119
	RLN2 / ILMN_1744887	-0.0657249		RLN2 / ILMN_1744887	-0.0632097	-0.0693308	-0.05716		RLN2 / ILMN_1744887	-0.0468658	-0.11826	0.0198256		RLN2 / ILMN_1744887	0.0115346	0.0642244	-0.0523863		RLN2 / ILMN_1744887	-0.00933478	0.0321294	-0.0588659
	RLN2 / ILMN_1748529	-0.0329835		RLN2 / ILMN_1748529	-0.0629761	-0.0648467	-0.0654044		RLN2 / ILMN_1748529	-0.0710406	-0.0874998	-0.0542443		RLN2 / ILMN_1748529	-0.0228843	0.0468866	-0.0917784		RLN2 / ILMN_1748529	-0.0329278	0.0590444	-0.131537
	RNF128 / ILMN_1707807	-0.0541908		RNF128 / ILMN_1707807	-0.0511561	-0.115475	0.0133877		RNF128 / ILMN_1707807	0.00771465	0.0310455	-0.00818407		RNF128 / ILMN_1707807	-0.0884456	-0.0980314	-0.0808741		RNF128 / ILMN_1707807	-0.0191262	0.0054214	-0.0584123
	RNF128 / ILMN_1775742	-0.0946499		RNF128 / ILMN_1775742	0.0715111	0.0754307	0.0629637		RNF128 / ILMN_1775742	-0.0147873	-0.0117365	-0.0133305		RNF128 / ILMN_1775742	0.0441527	-0.0644946	0.13507		RNF128 / ILMN_1775742	-0.0169717	-0.0376724	-0.00398912
	RNF128 / ILMN_1778338	0.0044331		RNF128 / ILMN_1778338	0.0247347	0.00322911	0.058783		RNF128 / ILMN_1778338	0.0129804	-0.0405284	0.0709096		RNF128 / ILMN_1778338	-0.0333078	-0.0266174	-0.0390902		RNF128 / ILMN_1778338	0.00153295	-0.0710398	0.0590762
	ROR1 / ILMN_1655904	0.00929439		ROR1 / ILMN_1655904	-0.0409293	-0.0410199	-0.0406629		ROR1 / ILMN_1655904	-0.00876064	-0.0170144	0.00246105		ROR1 / ILMN_1655904	-0.00132858	-0.0239156	0.00902037		ROR1 / ILMN_1655904	-0.0137148	-0.0523401	0.025796
	ROR1 / ILMN_1665795	-0.04885		ROR1 / ILMN_1665795	0.000997368	-0.041575	0.0633453		ROR1 / ILMN_1665795	0.0248375	0.00115112	0.0472151		ROR1 / ILMN_1665795	-0.0217984	0.0220887	-0.05685		ROR1 / ILMN_1665795	-0.0532255	-0.0134198	-0.0779254
	RPS6KA1 / ILMN_1715173	-0.0133271		RPS6KA1 / ILMN_1715173	-0.00575741	0.0125538	-0.03672		RPS6KA1 / ILMN_1715173	0.0232696	0.0425645	-0.000317239		RPS6KA1 / ILMN_1715173	-0.010158	0.00909321	-0.0279462		RPS6KA1 / ILMN_1715173	-0.0360918	-0.115404	0.0311829
	RPS6KA1 / ILMN_2251452	0.0375995		RPS6KA1 / ILMN_2251452	0.0215549	0.00442618	0.0475279		RPS6KA1 / ILMN_2251452	0.0449431	0.0486778	0.0434348		RPS6KA1 / ILMN_2251452	-0.00531065	-0.0980457	0.0785032		RPS6KA1 / ILMN_2251452	0.104658	0.142424	0.0645118
	RTEL1 / ILMN_1709538	-0.0291809		RTEL1 / ILMN_1709538	-0.00947855	0.0232618	-0.0586332		RTEL1 / ILMN_1709538	0.0445959	0.095221	-0.00762989		RTEL1 / ILMN_1709538	-0.0321082	0.00153298	-0.0641247		RTEL1 / ILMN_1709538	-0.0318865	0.128822	-0.184677
	RTEL1 / ILMN_1778629	-0.0012836		RTEL1 / ILMN_1778629	-0.0492285	-0.0518289	-0.0406766		RTEL1 / ILMN_1778629	0.0636555	0.125202	0.00362091		RTEL1 / ILMN_1778629	0.0707865	0.132166	0.0237354		RTEL1 / ILMN_1778629	0.0841651	0.101461	0.0622975
	RTEL1 / ILMN_1803162	0.0476621		RTEL1 / ILMN_1803162	-0.0780894	0.000122402	-0.191882		RTEL1 / ILMN_1803162	0.0679895	0.15285	-0.0105691		RTEL1 / ILMN_1803162	0.0385242	0.114603	-0.0223082		RTEL1 / ILMN_1803162	0.0632621	0.174145	-0.0530882
	S100A14 / ILMN_1783287	-0.0729231		S100A14 / ILMN_1783287	0.00341905	0.0213201	-0.0290947		S100A14 / ILMN_1783287	0.00599235	-0.0519119	0.0568106		S100A14 / ILMN_1783287	0.0482547	0.0410748	0.0554776		S100A14 / ILMN_1783287	-0.028995	-0.0946926	0.0248596
	S100A7 / ILMN_1757351	-0.0457945		S100A7 / ILMN_1757351	-0.00148515	-0.0406356	0.0633208		S100A7 / ILMN_1757351	0.0405383	0.0993048	-0.0314863		S100A7 / ILMN_1757351	0.0340803	0.123778	-0.0512828		S100A7 / ILMN_1757351	-0.0369532	0.0212148	-0.0888333
	S100A8 / ILMN_1729801	0.0564125		S100A8 / ILMN_1729801	0.044151	-0.0110144	0.142305		S100A8 / ILMN_1729801	0.0171572	0.0398389	-0.00852494		S100A8 / ILMN_1729801	0.0556447	0.1148	0.00963916		S100A8 / ILMN_1729801	-0.0560226	-0.101804	-0.0230092
	SAA1 / ILMN_1701017	0.0208775		SAA1 / ILMN_1701017	0.0572596	0.0335632	0.087148		SAA1 / ILMN_1701017	-0.0175557	-0.0575377	0.0238511		SAA1 / ILMN_1701017	0.023164	0.000367704	0.0443931		SAA1 / ILMN_1701017	-0.0151306	-0.105124	0.113231
	SAA1 / ILMN_1808732	0.0152245		SAA1 / ILMN_1808732	0.00687469	-0.00300992	0.0232942		SAA1 / ILMN_1808732	0.0458083	0.0581195	0.0393344		SAA1 / ILMN_1808732	0.00448038	0.0898905	-0.0804831		SAA1 / ILMN_1808732	0.0582769	0.00953464	0.0963848
	SAA1 / ILMN_2304512	0.0192767		SAA1 / ILMN_2304512	0.0311213	-0.0249529	0.108626		SAA1 / ILMN_2304512	0.00308582	-0.0198208	0.0307223		SAA1 / ILMN_2304512	0.0410163	0.0825134	-0.000121243		SAA1 / ILMN_2304512	0.0308952	-0.0030063	0.0820225
	SAA2 / ILMN_1728262	-0.0100792		SAA2 / ILMN_1728262	0.034542	0.0121173	0.0769896		SAA2 / ILMN_1728262	0.0297637	-0.00330689	0.0556772		SAA2 / ILMN_1728262	0.0506884	0.119647	-0.0371451		SAA2 / ILMN_1728262	0.0634183	0.0547467	0.0785669
	SCCPDH / ILMN_1795839	0.0238167		SCCPDH / ILMN_1795839	-0.0202325	0.00132559	-0.0559718		SCCPDH / ILMN_1795839	0.0431682	0.088943	-0.00310302		SCCPDH / ILMN_1795839	0.0295541	-0.00260233	0.0549243		SCCPDH / ILMN_1795839	0.0536832	0.136567	-0.0320131
	SCCPDH / ILMN_2156936	-0.156405		SCCPDH / ILMN_2156936	-0.0517049	-0.0421325	-0.067103		SCCPDH / ILMN_2156936	0.0493679	0.0767634	0.0268571		SCCPDH / ILMN_2156936	0.0639596	0.0594355	0.0690099		SCCPDH / ILMN_2156936	0.0487024	0.0934246	-0.0148421
	SEMA5A / ILMN_1656927	0.00838717		SEMA5A / ILMN_1656927	-0.00363571	-0.0228641	0.0230008		SEMA5A / ILMN_1656927	-0.0423111	-0.0549679	-0.0282541		SEMA5A / ILMN_1656927	0.0110762	-0.093721	0.10555		SEMA5A / ILMN_1656927	0.0358598	-0.0737997	0.10102
	SEMA5A / ILMN_1880012	-0.0163854		SEMA5A / ILMN_1880012	-0.00279247	-0.00878719	-0.000754423		SEMA5A / ILMN_1880012	-0.0655296	-0.12043	-0.0162989		SEMA5A / ILMN_1880012	-0.0165511	0.0455471	-0.0654277		SEMA5A / ILMN_1880012	0.0536973	0.00859814	0.0870856
	SEPT6 / ILMN_1661342	0.0183787		SEPT6 / ILMN_1661342	0.0222908	0.0432199	-0.0130202		SEPT6 / ILMN_1661342	0.0383804	0.0369193	0.0396183		SEPT6 / ILMN_1661342	0.0568898	0.0714681	0.0446088		SEPT6 / ILMN_1661342	0.0110885	0.0187727	0.01847
	SEPT6 / ILMN_1681798	0.051735		SEPT6 / ILMN_1681798	0.00220857	0.0375377	-0.0387799		SEPT6 / ILMN_1681798	0.019959	0.0920381	-0.0294711		SEPT6 / ILMN_1681798	0.108687	0.144457	0.0768879		SEPT6 / ILMN_1681798	0.0286924	-0.016862	0.0494161
	SEPT6 / ILMN_2399264	0.119854		SEPT6 / ILMN_2399264	0.0621028	0.0739122	0.0456764		SEPT6 / ILMN_2399264	0.0249347	0.0279463	0.0238296		SEPT6 / ILMN_2399264	0.0174994	0.0242957	0.0114785		SEPT6 / ILMN_2399264	-0.0432542	-0.0278494	-0.0729298
	SERPINB1 / ILMN_1679133	-0.0846777		SERPINB1 / ILMN_1679133	-0.0109133	0.0371724	-0.0927112		SERPINB1 / ILMN_1679133	0.0106167	0.0584554	-0.0301602		SERPINB1 / ILMN_1679133	0.153592	0.226142	0.102748		SERPINB1 / ILMN_1679133	-0.0229485	0.0219869	-0.0667385
	SERPINB2 / ILMN_2150851	-0.0109166		SERPINB2 / ILMN_2150851	0.00617283	0.0139571	-0.00481671		SERPINB2 / ILMN_2150851	-0.0115792	-0.0351727	0.00789916		SERPINB2 / ILMN_2150851	-0.0584795	-0.0598058	-0.0575051		SERPINB2 / ILMN_2150851	-0.0026798	-0.0500953	0.0479417
	SERPINB2 / ILMN_2150856	0.137207		SERPINB2 / ILMN_2150856	-0.00192343	0.0140118	-0.0211858		SERPINB2 / ILMN_2150856	0.04013	0.00260545	0.073359		SERPINB2 / ILMN_2150856	-0.0419143	-0.0448728	-0.0384303		SERPINB2 / ILMN_2150856	0.00207095	-0.00255056	0.00766093
	SERPINE1 / ILMN_1744381	-0.0646777		SERPINE1 / ILMN_1744381	-0.111201	-0.0733685	-0.172267		SERPINE1 / ILMN_1744381	-0.0367785	-0.0782326	0.00576651		SERPINE1 / ILMN_1744381	-0.124305	-0.087881	-0.162378		SERPINE1 / ILMN_1744381	0.0999234	0.0886101	0.0946373
	SH2D3A / ILMN_1772466	-0.0184985		SH2D3A / ILMN_1772466	-0.0279597	-0.0621315	0.0242327		SH2D3A / ILMN_1772466	-0.00438503	-0.0293177	0.0182774		SH2D3A / ILMN_1772466	0.0150183	0.0157305	0.0161113		SH2D3A / ILMN_1772466	-0.00425589	-0.0365633	0.0140453
	SLC2A9 / ILMN_1668312	0.00671232		SLC2A9 / ILMN_1668312	-0.00490569	-0.0492414	0.0659925		SLC2A9 / ILMN_1668312	0.043038	0.0559415	0.0304279		SLC2A9 / ILMN_1668312	0.0921076	0.186051	0.0142663		SLC2A9 / ILMN_1668312	-0.117891	-0.135086	-0.107604
	SLC2A9 / ILMN_1723803	-0.0864734		SLC2A9 / ILMN_1723803	-0.0474778	-0.0368843	-0.0566497		SLC2A9 / ILMN_1723803	0.0400678	0.126848	-0.0308486		SLC2A9 / ILMN_1723803	0.0189458	0.0508048	-0.00550217		SLC2A9 / ILMN_1723803	0.0385401	-0.0855777	0.151684
	SLC2A9 / ILMN_1738406	0.0109453		SLC2A9 / ILMN_1738406	-0.00196126	0.0154134	-0.0264534		SLC2A9 / ILMN_1738406	0.0142148	0.0253607	0.0098747		SLC2A9 / ILMN_1738406	0.0157383	0.0608083	-0.0228921		SLC2A9 / ILMN_1738406	-0.00714286	0.0122172	0.0087779
	SLC6A10P / ILMN_1704446	0.0302767		SLC6A10P / ILMN_1704446	0.0350002	0.0476376	0.0170607		SLC6A10P / ILMN_1704446	0.0383064	-0.00426594	0.0725104		SLC6A10P / ILMN_1704446	0.00750689	-0.060107	0.0712916		SLC6A10P / ILMN_1704446	-0.0128419	-0.0918487	0.0559552
	SLC6A10P / ILMN_1772482	-0.0983824		SLC6A10P / ILMN_1772482	-0.0313601	-0.0376052	-0.0234481		SLC6A10P / ILMN_1772482	0.00076295	0.0401573	-0.0374293		SLC6A10P / ILMN_1772482	0.0395066	0.10705	-0.00707447		SLC6A10P / ILMN_1772482	-0.0609305	-0.125431	-0.0283852
	SLC6A8 / ILMN_1806349	-0.0195428		SLC6A8 / ILMN_1806349	0.0413646	0.0710034	0.00116851		SLC6A8 / ILMN_1806349	0.0491878	-0.0196009	0.109339		SLC6A8 / ILMN_1806349	-0.0128053	-0.0608802	0.0380946		SLC6A8 / ILMN_1806349	-0.0259597	-0.0739284	0.0198781
	SLPI / ILMN_2114720	0.124343		SLPI / ILMN_2114720	0.0182577	-0.00754236	0.0698793		SLPI / ILMN_2114720	-0.0206223	-0.0106013	-0.0314102		SLPI / ILMN_2114720	-0.0243147	0.0392986	-0.0759616		SLPI / ILMN_2114720	-0.0190857	-0.0409609	-0.00530103
	SMPDL3B / ILMN_1678095	0.0741503		SMPDL3B / ILMN_1678095	-0.037282	-0.0564092	-0.0138522		SMPDL3B / ILMN_1678095	0.077215	0.0822086	0.0692981		SMPDL3B / ILMN_1678095	0.109946	0.135105	0.0917377		SMPDL3B / ILMN_1678095	0.0339888	-0.0185014	0.0901813
	SMPDL3B / ILMN_1719660	-0.103393		SMPDL3B / ILMN_1719660	0.00780022	-0.0193053	0.0422834		SMPDL3B / ILMN_1719660	0.00658928	-0.0499989	0.058274		SMPDL3B / ILMN_1719660	0.07183	0.088982	0.0573205		SMPDL3B / ILMN_1719660	0.0633169	-0.0744054	0.210639
	SMPDL3B / ILMN_1789913	0.0266153		SMPDL3B / ILMN_1789913	-0.0194329	0.036508	-0.109055		SMPDL3B / ILMN_1789913	0.0586548	0.0529036	0.0611791		SMPDL3B / ILMN_1789913	0.0428691	0.0455136	0.0402304		SMPDL3B / ILMN_1789913	0.0683174	0.00222849	0.136684
	SNAI1 / ILMN_1758086	-0.0901828		SNAI1 / ILMN_1758086	-0.0143071	0.0252696	-0.0731967		SNAI1 / ILMN_1758086	0.0290421	0.036702	0.0226005		SNAI1 / ILMN_1758086	-0.169207	-0.221743	-0.130075		SNAI1 / ILMN_1758086	-0.104313	-0.204434	-0.00970464
	SNAI2 / ILMN_1655740	0.0781289		SNAI2 / ILMN_1655740	-0.0715193	-0.0990818	-0.0310921		SNAI2 / ILMN_1655740	-0.0261324	0.00556658	-0.0504051		SNAI2 / ILMN_1655740	-0.111065	-0.0595616	-0.160563		SNAI2 / ILMN_1655740	0.0196494	-0.0194774	0.079417
	SNAI2 / ILMN_2082585	0.0659026		SNAI2 / ILMN_2082585	-0.0662274	-0.0835773	-0.0378516		SNAI2 / ILMN_2082585	-0.034445	0.00443941	-0.066351		SNAI2 / ILMN_2082585	-0.112367	-0.0549178	-0.171087		SNAI2 / ILMN_2082585	0.0264537	0.00865738	0.056551
	SNCA / ILMN_1701933	0.0316593		SNCA / ILMN_1701933	-0.0283099	-0.0927481	0.0795901		SNCA / ILMN_1701933	0.0337898	0.0290322	0.0398104		SNCA / ILMN_1701933	0.100133	0.345709	-0.0580017		SNCA / ILMN_1701933	-0.00427602	-0.0307867	0.00797904
	SNCA / ILMN_1766165	0.0638095		SNCA / ILMN_1766165	-0.0297037	-0.0774124	0.0592662		SNCA / ILMN_1766165	0.0393054	0.0188812	0.0592829		SNCA / ILMN_1766165	0.112811	0.301115	0.0149102		SNCA / ILMN_1766165	-0.0464382	-0.0374613	-0.0524947
	SNX10 / ILMN_2170949	-0.0603993		SNX10 / ILMN_2170949	0.0145541	0.00934997	0.0220203		SNX10 / ILMN_2170949	0.121682	0.182256	0.070963		SNX10 / ILMN_2170949	-0.00861296	0.0577391	-0.0645383		SNX10 / ILMN_2170949	0.0288138	0.0584064	0.00178763
	SPINT2 / ILMN_1800739	-0.090536		SPINT2 / ILMN_1800739	-0.0024689	0.0415485	-0.079031		SPINT2 / ILMN_1800739	0.0272968	0.0455596	0.00914023		SPINT2 / ILMN_1800739	-0.0757918	-0.202076	0.0114307		SPINT2 / ILMN_1800739	0.109709	0.10875	0.103907
	SPOCK1 / ILMN_1746013	-0.0458251		SPOCK1 / ILMN_1746013	-0.00716401	-0.0301955	0.0333893		SPOCK1 / ILMN_1746013	0.00903864	0.0682751	-0.0475269		SPOCK1 / ILMN_1746013	-0.0594239	0.000271064	-0.104359		SPOCK1 / ILMN_1746013	0.0228856	-0.00788054	0.062364
	SPRR1A / ILMN_1716591	0.0654629		SPRR1A / ILMN_1716591	-0.0539967	-0.0926612	0.00687253		SPRR1A / ILMN_1716591	0.0121224	0.0087875	0.0168869		SPRR1A / ILMN_1716591	0.0321381	0.0872329	0.00866038		SPRR1A / ILMN_1716591	-0.013707	-0.0412503	-0.00162744
	SPRR1B / ILMN_1711174	-0.168726		SPRR1B / ILMN_1711174	-0.012814	-0.0348358	0.0260356		SPRR1B / ILMN_1711174	-0.0573694	-0.0876487	-0.0122628		SPRR1B / ILMN_1711174	-0.00836789	-0.00271814	-0.0125051		SPRR1B / ILMN_1711174	-0.0264675	-0.0402754	-0.0261395
	SRGN / ILMN_1760347	0.0245407		SRGN / ILMN_1760347	0.0301043	-0.0065526	0.0925511		SRGN / ILMN_1760347	0.0341939	0.0860018	-0.00882222		SRGN / ILMN_1760347	0.128872	0.272438	0.00447562		SRGN / ILMN_1760347	-0.0417345	-0.0558245	-0.0290012
	SRGN / ILMN_2169152	-0.00538165		SRGN / ILMN_2169152	0.0219877	-0.00813543	0.0747969		SRGN / ILMN_2169152	0.0290755	0.101019	-0.0313751		SRGN / ILMN_2169152	0.118433	0.228958	0.0235901		SRGN / ILMN_2169152	-0.0475991	-0.0607718	-0.0368525
	ST14 / ILMN_1699887	0.000304846		ST14 / ILMN_1699887	-0.024078	-0.044405	0.00333159		ST14 / ILMN_1699887	0.0234833	0.0700673	-0.0238523		ST14 / ILMN_1699887	-0.0525986	-0.177805	0.0300548		ST14 / ILMN_1699887	-0.0571325	-0.163156	0.0369878
	STAC / ILMN_1774127	0.0555865		STAC / ILMN_1774127	0.000152424	-0.0212459	0.0377003		STAC / ILMN_1774127	0.0342586	-0.0382009	0.11005		STAC / ILMN_1774127	-0.0386429	-0.00989297	-0.0643448		STAC / ILMN_1774127	0.00401152	-0.0791646	0.0652747
	STAP2 / ILMN_1657631	-0.0600146		STAP2 / ILMN_1657631	-0.0159989	-0.0470599	0.0331391		STAP2 / ILMN_1657631	-0.0400729	-0.0580788	-0.0271953		STAP2 / ILMN_1657631	0.0589467	0.105012	0.0268414		STAP2 / ILMN_1657631	-0.0461062	-0.0777636	-0.0103651
	STAP2 / ILMN_1704500	-0.0109464		STAP2 / ILMN_1704500	0.0100949	-0.0082502	0.0444181		STAP2 / ILMN_1704500	-0.0452368	-0.0811361	-0.0150049		STAP2 / ILMN_1704500	0.0886104	0.0675461	0.105826		STAP2 / ILMN_1704500	-0.0393066	-0.064217	-0.0041467
	STAP2 / ILMN_2281529	0.0474997		STAP2 / ILMN_2281529	0.0109355	0.00289655	0.0220102		STAP2 / ILMN_2281529	-0.0433761	-0.0261837	-0.0618746		STAP2 / ILMN_2281529	0.0227436	-0.0883489	0.111763		STAP2 / ILMN_2281529	-0.00293813	0.0469145	-0.033115
	STAP2 / ILMN_2384237	-0.0462877		STAP2 / ILMN_2384237	0.00185764	-0.0301926	0.0513316		STAP2 / ILMN_2384237	-0.042725	-0.053464	-0.0367845		STAP2 / ILMN_2384237	0.06091	0.0879211	0.042501		STAP2 / ILMN_2384237	-0.0249097	-0.0286683	-0.0251283
	STARD13 / ILMN_1666380	-0.0275238		STARD13 / ILMN_1666380	0.0316015	0.0416916	0.0148067		STARD13 / ILMN_1666380	0.00880548	0.00325518	0.00899735		STARD13 / ILMN_1666380	0.0738815	0.130595	0.0230636		STARD13 / ILMN_1666380	-0.00277268	-0.0527118	0.0413714
	STARD13 / ILMN_1786498	0.0591555		STARD13 / ILMN_1786498	-0.0536586	-0.057495	-0.0418398		STARD13 / ILMN_1786498	0.0125616	-0.0101672	0.0325334		STARD13 / ILMN_1786498	0.107909	0.0922281	0.127037		STARD13 / ILMN_1786498	0.00522679	0.0397174	-0.0172234
	STARD13 / ILMN_2257607	-0.0321568		STARD13 / ILMN_2257607	-0.00774237	0.0495503	-0.0929003		STARD13 / ILMN_2257607	-0.0541253	-0.0792161	-0.0342366		STARD13 / ILMN_2257607	0.00359057	-0.0894649	0.0747217		STARD13 / ILMN_2257607	0.0660654	0.0734196	0.0643947
	STARD13 / ILMN_2341254	0.0108454		STARD13 / ILMN_2341254	-0.0340817	-0.00689109	-0.0731331		STARD13 / ILMN_2341254	-0.0945797	-0.0821897	-0.110164		STARD13 / ILMN_2341254	-0.00296304	-0.0846274	0.0561536		STARD13 / ILMN_2341254	0.0480985	0.0674607	0.0254895
	STC1 / ILMN_1758164	0.0141753		STC1 / ILMN_1758164	0.00592597	0.0243336	-0.0201652		STC1 / ILMN_1758164	-0.0162972	-0.110733	0.0629317		STC1 / ILMN_1758164	0.0665902	0.0552963	0.0766888		STC1 / ILMN_1758164	0.0252538	0.0960811	-0.0504841
	SYBU / ILMN_1738989	-0.0231768		SYBU / ILMN_1738989	-0.0302819	-0.0313043	-0.0347187		SYBU / ILMN_1738989	0.0267699	0.0171163	0.0370857		SYBU / ILMN_1738989	0.0431516	0.0972997	0.000564889		SYBU / ILMN_1738989	0.0185514	0.0776654	-0.0354095
	SYK / ILMN_2059549	-0.0489571		SYK / ILMN_2059549	0.030505	-0.0334806	0.126401		SYK / ILMN_2059549	0.0789719	0.0722234	0.086896		SYK / ILMN_2059549	0.09341	0.125673	0.0643788		SYK / ILMN_2059549	-0.0314764	-0.118756	0.0459655
	SYNC / ILMN_1771261	-0.0227961		SYNC / ILMN_1771261	-0.0318022	0.00281158	-0.0782517		SYNC / ILMN_1771261	0.0346174	0.0722359	-0.00214247		SYNC / ILMN_1771261	-0.051056	0.0202601	-0.111309		SYNC / ILMN_1771261	-0.0186418	-0.0312805	-0.00789873
	SYNC / ILMN_1887458	0.0775002		SYNC / ILMN_1887458	0.00399393	-0.0338645	0.0618883		SYNC / ILMN_1887458	0.00911044	0.0159133	0.00344175		SYNC / ILMN_1887458	-0.0598487	-0.0176835	-0.0955151		SYNC / ILMN_1887458	-0.0977923	-0.0302604	-0.153255
	T / ILMN_1794551	-0.0878613		T / ILMN_1794551	-0.00149955	-0.0727489	0.101363		T / ILMN_1794551	0.00808721	-0.0128355	0.0249157		T / ILMN_1794551	0.100371	0.133555	0.0678826		T / ILMN_1794551	0.0663247	-0.0522936	0.16153
	T / ILMN_2120762	-0.0453744		T / ILMN_2120762	-0.0129985	-0.0175266	-0.00136777		T / ILMN_2120762	0.0957036	0.0295001	0.154027		T / ILMN_2120762	0.0512652	0.0936075	-0.0136866		T / ILMN_2120762	-0.109156	-0.106517	-0.1155
	TAGLN / ILMN_1706783	0.00612037		TAGLN / ILMN_1706783	0.0421365	0.00369126	0.108228		TAGLN / ILMN_1706783	-0.0105574	-0.0287271	0.00203476		TAGLN / ILMN_1706783	-0.00649005	-0.0911998	0.0753878		TAGLN / ILMN_1706783	-0.0600522	-0.0566251	-0.0630251
	TAGLN / ILMN_1778668	0.0149762		TAGLN / ILMN_1778668	-5.78209e-05	-0.0361151	0.0569246		TAGLN / ILMN_1778668	0.0160343	0.0327045	-0.000159144		TAGLN / ILMN_1778668	-0.0200511	-0.00749323	-0.0300719		TAGLN / ILMN_1778668	0.0362176	-0.016809	0.0816875
	TAGLN / ILMN_2400935	0.0432029		TAGLN / ILMN_2400935	-0.00599837	-0.0312614	0.0359942		TAGLN / ILMN_2400935	0.0103032	0.0593393	-0.0335032		TAGLN / ILMN_2400935	-0.0194162	0.0432359	-0.0711249		TAGLN / ILMN_2400935	0.0170431	-0.00743235	0.0341263
	TBX1 / ILMN_1698015	-0.03154		TBX1 / ILMN_1698015	-0.0217071	-0.0154071	-0.0315963		TBX1 / ILMN_1698015	-0.00300538	0.0199548	-0.0216914		TBX1 / ILMN_1698015	-0.028706	-0.0340967	-0.0248774		TBX1 / ILMN_1698015	-0.0415711	-0.0507698	-0.0162929
	TBX1 / ILMN_1708989	-0.0131763		TBX1 / ILMN_1708989	-0.0156788	-0.0938451	0.0872582		TBX1 / ILMN_1708989	-0.0607854	-0.0404532	-0.0767686		TBX1 / ILMN_1708989	0.0402176	0.0430555	0.0384097		TBX1 / ILMN_1708989	0.00949852	-0.0361687	0.0700775
	TBX1 / ILMN_2248112	0.0680029		TBX1 / ILMN_2248112	0.218874	0.224711	0.208845		TBX1 / ILMN_2248112	0.217583	0.244609	0.18696		TBX1 / ILMN_2248112	0.239803	0.295149	0.195358		TBX1 / ILMN_2248112	0.299979	0.194732	0.397999
	TBX1 / ILMN_2262510	0.135305		TBX1 / ILMN_2262510	0.109978	0.124928	0.0865137		TBX1 / ILMN_2262510	0.0148271	-0.0450848	0.0626522		TBX1 / ILMN_2262510	-0.0359997	-0.0786018	-0.000708259		TBX1 / ILMN_2262510	0.0305021	0.0141716	0.0434875
	TBX1 / ILMN_2350514	-0.007231		TBX1 / ILMN_2350514	-0.00474574	-0.0231756	0.0126888		TBX1 / ILMN_2350514	-0.0230174	0.00193447	-0.042063		TBX1 / ILMN_2350514	-0.0276412	0.0147449	-0.0617497		TBX1 / ILMN_2350514	-0.0178056	-0.0682105	0.0515994
	TBX2 / ILMN_1792256	-0.125417		TBX2 / ILMN_1792256	-0.0265724	0.0434104	-0.129764		TBX2 / ILMN_1792256	-0.0831759	-0.102065	-0.0671356		TBX2 / ILMN_1792256	-0.0659833	-0.0947552	-0.0356206		TBX2 / ILMN_1792256	-0.00892639	0.0713118	-0.0787185
	TBX3 / ILMN_1701393	0.0009568		TBX3 / ILMN_1701393	0.0546318	-0.000890399	0.134038		TBX3 / ILMN_1701393	-0.0245245	-0.0288208	-0.0188386		TBX3 / ILMN_1701393	0.00923572	0.105262	-0.0939746		TBX3 / ILMN_1701393	0.0172797	0.0719152	-0.0319261
	TBX3 / ILMN_1701393	-0.0583998		TBX3 / ILMN_1701393	-0.0518446	-0.0831086	0.00106037		TBX3 / ILMN_1701393	0.0192376	-0.080545	0.108814		TBX3 / ILMN_1701393	0.0704377	0.0919938	0.0544478		TBX3 / ILMN_1701393	-0.0341185	-0.0778988	0.0121154
	TBX3 / ILMN_1713449	0.0373007		TBX3 / ILMN_1713449	0.0568358	0.0560896	0.0707098		TBX3 / ILMN_1713449	0.0702132	0.0535895	0.0855163		TBX3 / ILMN_1713449	0.0804802	0.213027	-0.0460465		TBX3 / ILMN_1713449	-0.0509776	0.0367394	-0.117306
	TBX3 / ILMN_1713449	-0.0231646		TBX3 / ILMN_1713449	0.0256923	-0.0207436	0.0851608		TBX3 / ILMN_1713449	-0.0177501	-0.124255	0.0835924		TBX3 / ILMN_1713449	-0.010673	0.0142568	-0.0303408		TBX3 / ILMN_1713449	-0.00892954	-0.141837	0.119346
	TBX4 / ILMN_1745827	0.0162614		TBX4 / ILMN_1745827	-0.0996821	-0.122227	-0.0648051		TBX4 / ILMN_1745827	0.0188897	0.0128601	0.0277629		TBX4 / ILMN_1745827	0.0280029	-0.13813	0.13914		TBX4 / ILMN_1745827	0.0273985	0.129064	-0.0806958
	TGFB1I1 / ILMN_1773801	0.0275335		TGFB1I1 / ILMN_1773801	-0.0367717	-0.0163883	-0.0687621		TGFB1I1 / ILMN_1773801	-0.043484	-0.0475681	-0.0399466		TGFB1I1 / ILMN_1773801	-0.00840207	-0.0084889	-0.00702958		TGFB1I1 / ILMN_1773801	-0.0174194	-0.0710272	0.0322429
	TGFB1I1 / ILMN_2389876	-0.0108798		TGFB1I1 / ILMN_2389876	-0.0170381	-0.013554	-0.0219495		TGFB1I1 / ILMN_2389876	-0.0423961	-0.0420185	-0.0413919		TGFB1I1 / ILMN_2389876	-0.0271251	-0.125274	0.0556502		TGFB1I1 / ILMN_2389876	-0.00475157	-0.0530877	0.0461137
	THBD / ILMN_1759787	-0.0677459		THBD / ILMN_1759787	0.002216	0.0483633	-0.0773454		THBD / ILMN_1759787	0.0201541	-0.000210172	0.0406948		THBD / ILMN_1759787	0.00895338	-0.00100593	0.018476		THBD / ILMN_1759787	-0.0381408	-0.105127	0.0207561
	THY1 / ILMN_1779875	-0.00852427		THY1 / ILMN_1779875	-0.0316618	-0.0342201	-0.0251853		THY1 / ILMN_1779875	-0.011609	0.00382174	-0.0287238		THY1 / ILMN_1779875	-0.0284216	-0.0966261	0.0251404		THY1 / ILMN_1779875	-0.011623	-0.0335664	0.00613732
	TMEM30B / ILMN_1752935	-0.0425211		TMEM30B / ILMN_1752935	0.0474062	0.0876014	-0.0163139		TMEM30B / ILMN_1752935	-0.042728	-0.1023	0.0156693		TMEM30B / ILMN_1752935	-0.0765289	-0.158315	-0.0184256		TMEM30B / ILMN_1752935	0.0225325	0.0941979	-0.0285918
	TMEM40 / ILMN_2149292	-0.0857824		TMEM40 / ILMN_2149292	0.0673464	0.031746	0.122585		TMEM40 / ILMN_2149292	0.0059445	0.0687382	-0.0450333		TMEM40 / ILMN_2149292	-0.0925735	-0.154022	-0.036532		TMEM40 / ILMN_2149292	-0.0564839	-0.032737	-0.0796829
	TMPRSS11E / ILMN_1740007	-0.0662693		TMPRSS11E / ILMN_1740007	-0.0158014	0.00682309	-0.0432306		TMPRSS11E / ILMN_1740007	-0.0907201	-0.186972	0.00615213		TMPRSS11E / ILMN_1740007	0.0168015	0.0153938	0.0161369		TMPRSS11E / ILMN_1740007	0.0559838	0.0594946	0.0467247
	TMPRSS4 / ILMN_1706021	-0.0454758		TMPRSS4 / ILMN_1706021	0.0269854	0.0795842	-0.058483		TMPRSS4 / ILMN_1706021	0.0761321	0.10149	0.0512943		TMPRSS4 / ILMN_1706021	0.076236	0.0208283	0.112031		TMPRSS4 / ILMN_1706021	0.0327358	0.111689	-0.0394053
	TNFAIP6 / ILMN_1785732	-0.0156591		TNFAIP6 / ILMN_1785732	-0.0316876	-0.0669915	0.0243791		TNFAIP6 / ILMN_1785732	0.0115029	0.0801957	-0.0528333		TNFAIP6 / ILMN_1785732	-0.0381733	0.0560013	-0.10629		TNFAIP6 / ILMN_1785732	0.02751	-0.0220993	0.0663619
	TNFAIP6 / ILMN_2123217	0.0735032		TNFAIP6 / ILMN_2123217	0.0133776	0.0334083	-0.0229813		TNFAIP6 / ILMN_2123217	-0.00819585	0.023744	-0.0387139		TNFAIP6 / ILMN_2123217	0.0283194	0.0477331	0.0108601		TNFAIP6 / ILMN_2123217	-0.0237832	-0.0616535	0.03035
	TNFRSF6B / ILMN_1661825	0.0521502		TNFRSF6B / ILMN_1661825	0.00481278	-0.0659323	0.0921782		TNFRSF6B / ILMN_1661825	0.00292248	0.0537562	-0.042321		TNFRSF6B / ILMN_1661825	0.154793	0.169179	0.145145		TNFRSF6B / ILMN_1661825	-0.106833	-0.114801	-0.0971827
	TNFRSF6B / ILMN_2331231	-0.143115		TNFRSF6B / ILMN_2331231	0.0685379	0.0569298	0.0837092		TNFRSF6B / ILMN_2331231	0.0227127	0.0177996	0.0279623		TNFRSF6B / ILMN_2331231	0.0664055	0.0829419	0.0499027		TNFRSF6B / ILMN_2331231	-0.0392501	0.00220957	-0.0657834
	TNFRSF6B / ILMN_2331232	0.0122232		TNFRSF6B / ILMN_2331232	0.0441991	0.000299959	0.103898		TNFRSF6B / ILMN_2331232	0.00252466	0.027592	-0.018781		TNFRSF6B / ILMN_2331232	0.0540251	0.0752683	0.0344484		TNFRSF6B / ILMN_2331232	-0.0973934	-0.070187	-0.121296
	TNS3 / ILMN_1667893	-0.0216034		TNS3 / ILMN_1667893	-0.0256404	-0.0435141	0.000764118		TNS3 / ILMN_1667893	0.0157363	0.0344869	-0.00141219		TNS3 / ILMN_1667893	-0.0303659	-0.0305946	-0.0285651		TNS3 / ILMN_1667893	-0.0930457	-0.127777	-0.0555162
	TP53 / ILMN_1779356	0.0209514		TP53 / ILMN_1779356	-0.107646	-0.120176	-0.0828227		TP53 / ILMN_1779356	-0.0518967	-0.0387112	-0.062473		TP53 / ILMN_1779356	0.127737	0.140056	0.118004		TP53 / ILMN_1779356	-0.166521	-0.191612	-0.14759
	TP63 / ILMN_2138801	0.0505755		TP63 / ILMN_2138801	0.0367886	0.00817076	0.0832648		TP63 / ILMN_2138801	-0.0546986	-0.0271925	-0.0764151		TP63 / ILMN_2138801	0.112525	0.142456	0.085822		TP63 / ILMN_2138801	0.0567836	0.104582	0.0186188
	TP63 / ILMN_2138801	-0.0194935		TP63 / ILMN_2138801	0.0218038	-0.0139379	0.0701056		TP63 / ILMN_2138801	-0.00789856	-0.0754452	0.0576256		TP63 / ILMN_2138801	-0.0970541	-0.191263	-0.0279223		TP63 / ILMN_2138801	0.0365321	0.00826248	0.0651702
	TP73 / ILMN_1778188	-0.0780729		TP73 / ILMN_1778188	0.028314	0.00447144	0.0677485		TP73 / ILMN_1778188	-0.0261251	0.00338211	-0.0485722		TP73 / ILMN_1778188	0.122013	0.035173	0.196346		TP73 / ILMN_1778188	0.0970682	0.10624	0.092317
	TPM1 / ILMN_1685339	0.0811427		TPM1 / ILMN_1685339	-0.00881539	-0.0149749	-0.00460026		TPM1 / ILMN_1685339	0.0253629	-0.0952113	0.134771		TPM1 / ILMN_1685339	0.0165117	-0.00435302	0.0360319		TPM1 / ILMN_1685339	-0.0259195	-0.0392868	-0.00196286
	TPM1 / ILMN_1716687	0.0898766		TPM1 / ILMN_1716687	-0.0400616	-0.0696356	0.00415095		TPM1 / ILMN_1716687	-0.020233	-0.0711618	0.0250865		TPM1 / ILMN_1716687	-0.0281878	0.0332787	-0.0828815		TPM1 / ILMN_1716687	-0.00545424	-0.0459773	0.0275764
	TPM1 / ILMN_2278152	0.0732893		TPM1 / ILMN_2278152	-0.00452905	-0.0214332	0.0170809		TPM1 / ILMN_2278152	0.0241277	-0.0830114	0.124158		TPM1 / ILMN_2278152	0.0264953	-0.018354	0.0662921		TPM1 / ILMN_2278152	-0.0190814	-0.0347062	0.00759572
	TPM1 / ILMN_2360710	0.0603096		TPM1 / ILMN_2360710	-0.0313794	-0.0643687	0.0169638		TPM1 / ILMN_2360710	-0.0220202	-0.0816324	0.0296323		TPM1 / ILMN_2360710	-0.0337659	0.0375358	-0.0980031		TPM1 / ILMN_2360710	-0.0189928	-0.0473166	0.00172359
	TRAM2 / ILMN_1788783	-0.113859		TRAM2 / ILMN_1788783	0.0136948	-0.0093569	0.0505102		TRAM2 / ILMN_1788783	0.00557455	0.0249265	-0.00953861		TRAM2 / ILMN_1788783	0.0105042	-0.16988	0.169619		TRAM2 / ILMN_1788783	0.0132052	-0.0159256	0.0380369
	TRIM29 / ILMN_1657766	0.0412673		TRIM29 / ILMN_1657766	0.0215383	-0.00927877	0.0605873		TRIM29 / ILMN_1657766	-0.0254234	-0.0936252	0.0467036		TRIM29 / ILMN_1657766	0.011581	0.048143	-0.0161145		TRIM29 / ILMN_1657766	-0.00273887	-0.0745462	0.0585985
	TRIM29 / ILMN_1741755	0.0177699		TRIM29 / ILMN_1741755	0.0176952	-0.0416478	0.095722		TRIM29 / ILMN_1741755	-0.0179168	-0.0904218	0.0540533		TRIM29 / ILMN_1741755	-0.0363813	-0.0175539	-0.0498675		TRIM29 / ILMN_1741755	0.0395748	-0.029633	0.0981206
	TSHZ1 / ILMN_1718907	0.0206985		TSHZ1 / ILMN_1718907	-0.0344355	-0.03601	-0.0366628		TSHZ1 / ILMN_1718907	-0.0637174	-0.0961848	-0.0299958		TSHZ1 / ILMN_1718907	0.0318573	0.0815225	-0.0027324		TSHZ1 / ILMN_1718907	-0.039412	0.0279761	-0.085479
	TSPAN1 / ILMN_1747546	-0.0113555		TSPAN1 / ILMN_1747546	-0.0269135	0.0502252	-0.146178		TSPAN1 / ILMN_1747546	-0.00511461	-0.0207867	0.0121712		TSPAN1 / ILMN_1747546	-0.0486876	-0.0412168	-0.0545699		TSPAN1 / ILMN_1747546	-0.029329	0.0586234	-0.0951183
	TUBA1A / ILMN_1742981	-0.0294735		TUBA1A / ILMN_1742981	-0.0220911	-0.0417622	0.0104374		TUBA1A / ILMN_1742981	0.00652328	0.0617883	-0.0390139		TUBA1A / ILMN_1742981	0.0138962	0.0208547	0.006509		TUBA1A / ILMN_1742981	0.00563763	-0.00312263	0.0181006
	TUBA1A / ILMN_2148819	-0.0391982		TUBA1A / ILMN_2148819	-0.0120949	-0.0427117	0.0333627		TUBA1A / ILMN_2148819	0.0307767	0.081215	-0.0227474		TUBA1A / ILMN_2148819	-0.0478266	-0.132606	0.00919225		TUBA1A / ILMN_2148819	0.0278241	-0.0131665	0.0586532
	TWIST1 / ILMN_1672908	-0.0370062		TWIST1 / ILMN_1672908	-0.022804	-0.0375924	-0.00647332		TWIST1 / ILMN_1672908	0.0247504	0.0300223	0.0197663		TWIST1 / ILMN_1672908	0.0445132	0.0385131	0.0487797		TWIST1 / ILMN_1672908	0.096583	0.15036	0.0456131
	TWIST2 / ILMN_1677429	0.040559		TWIST2 / ILMN_1677429	-0.0437756	-0.0557147	-0.0253007		TWIST2 / ILMN_1677429	-0.0103716	-0.00863436	-0.00999197		TWIST2 / ILMN_1677429	-0.0159138	-0.105028	0.0416229		TWIST2 / ILMN_1677429	0.0394691	-0.012655	0.112912
	UCHL1 / ILMN_1757387	0.0267012		UCHL1 / ILMN_1757387	-0.0390241	-0.0758546	0.020422		UCHL1 / ILMN_1757387	0.0914948	0.12637	0.0658099		UCHL1 / ILMN_1757387	-0.0237503	-0.0584418	-0.0026602		UCHL1 / ILMN_1757387	0.0227485	-0.0743603	0.106671
	UGDH / ILMN_1729563	0.00632422		UGDH / ILMN_1729563	0.00940918	-0.0215312	0.05145		UGDH / ILMN_1729563	0.0188049	0.0816612	-0.0432374		UGDH / ILMN_1729563	0.00192625	-0.027136	0.0292611		UGDH / ILMN_1729563	-0.0310874	0.0259691	-0.0776175
	VIM / ILMN_1782538	0.0516918		VIM / ILMN_1782538	-0.0579822	-0.0283954	-0.1117		VIM / ILMN_1782538	-0.00410221	0.0284789	-0.0343677		VIM / ILMN_1782538	0.0947969	0.160295	0.0388579		VIM / ILMN_1782538	0.00635191	-0.0512758	0.0497027
	VIM / ILMN_1782538	0.0284294		VIM / ILMN_1782538	-0.0247419	-0.0776209	0.0610808		VIM / ILMN_1782538	-0.00991583	-0.00908836	-0.00734983		VIM / ILMN_1782538	-0.036861	-0.0201555	-0.0574108		VIM / ILMN_1782538	-0.0326016	-0.05321	-0.0093762
	VIM / ILMN_2058251	0.0847675		VIM / ILMN_2058251	-0.0324781	0.00398495	-0.0947255		VIM / ILMN_2058251	0.00327591	0.0442546	-0.0340104		VIM / ILMN_2058251	0.018243	0.0333136	0.00637097		VIM / ILMN_2058251	-0.0081699	-0.018344	0.00861424
	VIM / ILMN_2058251	-0.00140644		VIM / ILMN_2058251	-0.0127934	-0.0537962	0.052951		VIM / ILMN_2058251	-0.0499666	-0.0455368	-0.0507967		VIM / ILMN_2058251	-0.0323654	-0.0313061	-0.036056		VIM / ILMN_2058251	-0.0189501	-0.104013	0.0595006
	VSNL1 / ILMN_1676413	0.0207121		VSNL1 / ILMN_1676413	-0.00363505	-0.0505822	0.053181		VSNL1 / ILMN_1676413	0.0139891	-0.0285507	0.044292		VSNL1 / ILMN_1676413	0.0290843	0.0324895	0.0263498		VSNL1 / ILMN_1676413	0.00830354	-0.0337742	0.0556196
	VSNL1 / ILMN_2151114	-0.00662239		VSNL1 / ILMN_2151114	-0.0020973	-0.0340644	0.0423956		VSNL1 / ILMN_2151114	0.00985739	-0.0437417	0.0470078		VSNL1 / ILMN_2151114	0.0178874	-0.0420687	0.0815212		VSNL1 / ILMN_2151114	0.0101278	-0.061318	0.08186
	WNT5A / ILMN_1800317	0.0956648		WNT5A / ILMN_1800317	-0.0315304	-0.0235288	-0.0413949		WNT5A / ILMN_1800317	-0.0279521	0.021217	-0.0742899		WNT5A / ILMN_1800317	0.0293365	0.105201	-0.0397716		WNT5A / ILMN_1800317	-0.0222618	0.0420434	-0.0847135
	WWC1 / ILMN_1658619	0.0134766		WWC1 / ILMN_1658619	0.0285841	0.0487443	0.000157675		WWC1 / ILMN_1658619	0.00380558	-0.0123455	0.0201359		WWC1 / ILMN_1658619	-0.190374	-0.147141	-0.223839		WWC1 / ILMN_1658619	0.0469672	0.0716529	0.00493885
	XDH / ILMN_1712632	0.0380292		XDH / ILMN_1712632	0.0140972	0.00641588	0.0237231		XDH / ILMN_1712632	0.0146847	0.079586	-0.0399056		XDH / ILMN_1712632	0.0106286	0.000785458	0.0158732		XDH / ILMN_1712632	0.0298005	0.12171	-0.0548815
	XYLT1 / ILMN_1653578	-0.183984		XYLT1 / ILMN_1653578	-0.0260182	-0.0246595	-0.0263339		XYLT1 / ILMN_1653578	-0.124084	-0.131525	-0.123163		XYLT1 / ILMN_1653578	-0.0563781	-0.0768875	-0.042736		XYLT1 / ILMN_1653578	-0.0255281	0.0463074	-0.105159
	XYLT1 / ILMN_1830462	-0.178718		XYLT1 / ILMN_1830462	0.0570286	0.0221714	0.109996		XYLT1 / ILMN_1830462	0.0181889	0.0417742	-0.000426648		XYLT1 / ILMN_1830462	-0.114187	-0.142563	-0.0900999		XYLT1 / ILMN_1830462	-0.0604007	0.0163575	-0.123902
	ZBED2 / ILMN_1651365	0.0731147		ZBED2 / ILMN_1651365	0.0655354	0.0644406	0.0727822		ZBED2 / ILMN_1651365	0.00477349	0.0347238	-0.0220607		ZBED2 / ILMN_1651365	0.0854822	0.196713	-0.0159906		ZBED2 / ILMN_1651365	-0.0440581	-0.0869256	0.0131285
	ZBTB38 / ILMN_2248863	0.0786527		ZBTB38 / ILMN_2248863	-0.0801864	-0.0480977	-0.130732		ZBTB38 / ILMN_2248863	0.00345832	-0.00591929	0.0154045		ZBTB38 / ILMN_2248863	0.0817457	0.179449	-0.00132442		ZBTB38 / ILMN_2248863	-0.0145297	0.0263725	-0.034668
	ZCCHC24 / ILMN_1754660	-0.0179272		ZCCHC24 / ILMN_1754660	0.0166346	0.00153744	0.0439339		ZCCHC24 / ILMN_1754660	-0.00753859	-0.00659764	-0.00737639		ZCCHC24 / ILMN_1754660	-0.0442559	-0.0828093	-0.0100327		ZCCHC24 / ILMN_1754660	0.0271933	0.133908	-0.0570874
	ZEB1 / ILMN_1762231	0.12871		ZEB1 / ILMN_1762231	-0.0222036	-0.00154126	-0.0532846		ZEB1 / ILMN_1762231	0.0568927	0.136562	-0.0119708		ZEB1 / ILMN_1762231	0.0430421	0.0612287	0.0278675		ZEB1 / ILMN_1762231	0.0205376	0.0459042	0.00529718
	ZEB1 / ILMN_1762231	0.126976		ZEB1 / ILMN_1762231	-0.102808	-0.14521	-0.042927		ZEB1 / ILMN_1762231	-0.0216425	0.0242496	-0.0670682		ZEB1 / ILMN_1762231	0.00345095	-0.072001	0.0553635		ZEB1 / ILMN_1762231	-0.0113562	-0.0443991	0.0310658
	ZEB2 / ILMN_1688698	0.0233543		ZEB2 / ILMN_1688698	-0.0655105	-0.059299	-0.0788218		ZEB2 / ILMN_1688698	0.0697043	0.134097	0.00793096		ZEB2 / ILMN_1688698	0.0269628	-0.0691752	0.110405		ZEB2 / ILMN_1688698	0.0577854	0.105355	-0.00475475
	ZEB2 / ILMN_1820767	0.0480242		ZEB2 / ILMN_1820767	-0.00293888	0.0402526	-0.0706067		ZEB2 / ILMN_1820767	0.0346667	0.0822051	-0.0136084		ZEB2 / ILMN_1820767	0.0728745	-0.135208	0.189936		ZEB2 / ILMN_1820767	-0.0139649	0.0381914	-0.080487
	ZNF165 / ILMN_1806502	-0.061787		ZNF165 / ILMN_1806502	-0.0045366	0.0330281	-0.0610043		ZNF165 / ILMN_1806502	0.0380558	0.00403415	0.0692203		ZNF165 / ILMN_1806502	0.0395646	0.0593064	0.0260818		ZNF165 / ILMN_1806502	0.0444769	0.101829	0.0169091

## Sheet: Confidence and p-values
	Normal			Luminal A							Luminal A							HER2							TNBC
	All			All		LN-		LN+			All		LN-		LN+			All		LN-		LN+			All		LN-		LN+
	Confidence	p-value		Confidence	p-value	Confidence	p-value	Confidence	p-value		Confidence	p-value	Confidence	p-value	Confidence	p-value		Confidence	p-value	Confidence	p-value	Confidence	p-value		Confidence	p-value	Confidence	p-value	Confidence	p-value
Sample Size (n)	144	144		721	721	417	417	304	304		491	491	239	239	252	252		240	240	102	102	138	138		331	331	159	159	168	168
ABCA12 / ILMN_1750250	0.834212	0.165788		0.743772	0.256228	0.930956	0.0690436	0.802578	0.197422		0.835139	0.164861	0.614541	0.385459	0.933194	0.0668061		0.747615	0.252385	0.641886	0.358114	0.907315	0.0926847		0.710798	0.289202	0.743439	0.256561	0.877652	0.122348
ABCA12 / ILMN_2361400	0.954942	0.0450577		0.972158	0.0278419	0.869628	0.130372	0.94104	0.0589597		0.580891	0.419109	0.653268	0.346732	0.759962	0.240038		0.888172	0.111828	0.799273	0.200727	0.807786	0.192214		0.878728	0.121272	0.695803	0.304197	0.978314	0.0216857
ABLIM1 / ILMN_1696682	0.537535	0.462465		0.616353	0.383647	0.559749	0.440251	0.618314	0.381686		0.536242	0.463758	0.646618	0.353382	0.593772	0.406228		0.965167	0.0348327	0.545514	0.454486	0.995274	0.00472574		0.932331	0.0676687	0.962221	0.0377792	0.667113	0.332887
ABLIM1 / ILMN_1731610	0.527091	0.472909		0.569049	0.430951	0.531748	0.468252	0.578031	0.421969		0.991205	0.00879489	0.901601	0.0983993	0.980215	0.0197851		0.768829	0.231171	0.850153	0.149847	0.528599	0.471401		0.939372	0.0606278	0.905612	0.0943878	0.828012	0.171988
ABLIM1 / ILMN_1785424	0.76322	0.23678		0.911154	0.0888465	0.849997	0.150003	0.798556	0.201444		0.873502	0.126498	0.58045	0.41955	0.966445	0.0335545		0.639076	0.360924	0.522323	0.477677	0.698067	0.301933		0.714093	0.285907	0.724701	0.275299	0.58922	0.41078
ABLIM1 / ILMN_2396672	0.59972	0.40028		0.669657	0.330343	0.765818	0.234182	0.601485	0.398515		0.919368	0.0806324	0.731608	0.268392	0.914809	0.0851906		0.668451	0.331549	0.738159	0.261841	0.502899	0.497101		0.837611	0.162389	0.742262	0.257738	0.779705	0.220295
ALDH1A3 / ILMN_1807439	0.875236	0.124764		0.753443	0.246557	0.651583	0.348417	0.947071	0.0529285		0.771041	0.228959	0.546397	0.453603	0.8286	0.1714		0.75203	0.24797	0.71697	0.28303	0.655963	0.344037		0.615532	0.384468	0.78781	0.21219	0.686694	0.313306
ALDH1A3 / ILMN_2139970	0.809689	0.190311		0.715956	0.284044	0.712608	0.287392	0.945088	0.0549123		0.72917	0.27083	0.628966	0.371034	0.697985	0.302015		0.645071	0.354929	0.514046	0.485954	0.696407	0.303593		0.532201	0.467799	0.884106	0.115894	0.881755	0.118245
ALOX15B / ILMN_1751975	0.744788	0.255212		0.646509	0.353491	0.681931	0.318069	0.56875	0.43125		0.776759	0.223241	0.507249	0.492751	0.836166	0.163834		0.94115	0.0588504	0.824155	0.175845	0.901484	0.0985158		0.975316	0.0246841	0.609411	0.390589	0.994049	0.00595147
ALOX15B / ILMN_2276904	0.854531	0.145469		0.785272	0.214728	0.722818	0.277182	0.662103	0.337897		0.717435	0.282565	0.716863	0.283137	0.876598	0.123402		0.913616	0.0863836	0.813597	0.186403	0.85382	0.14618		0.911935	0.0880645	0.639623	0.360377	0.989761	0.0102388
ALOX15B / ILMN_2393149	0.761664	0.238336		0.521189	0.478811	0.59489	0.40511	0.63566	0.36434		0.672683	0.327317	0.5867	0.4133	0.791094	0.208906		0.891359	0.108641	0.681985	0.318015	0.888584	0.111416		0.966405	0.0335946	0.609728	0.390272	0.989118	0.0108819
ANK3 / ILMN_1651943	0.658838	0.341162		0.684086	0.315914	0.862217	0.137783	0.744698	0.255302		0.830942	0.169058	0.733304	0.266696	0.779827	0.220173		0.829504	0.170496	0.540097	0.459903	0.883198	0.116802		0.95385	0.0461502	0.985757	0.0142431	0.5528	0.4472
ANK3 / ILMN_1661875	0.945182	0.0548176		0.862894	0.137106	0.613764	0.386236	0.978829	0.0211712		0.573493	0.426507	0.856144	0.143856	0.906028	0.0939719		0.581066	0.418934	0.525139	0.474861	0.592517	0.407483		0.691523	0.308477	0.632904	0.367096	0.84092	0.15908
ANK3 / ILMN_2390609	0.714937	0.285063		0.779296	0.220704	0.628403	0.371597	0.962154	0.0378458		0.705879	0.294121	0.720553	0.279447	0.617314	0.382686		0.866717	0.133283	0.80929	0.19071	0.746703	0.253297		0.709876	0.290124	0.56648	0.43352	0.822177	0.177823
ANXA3 / ILMN_1694548	0.930307	0.0696928		0.566397	0.433603	0.875342	0.124658	0.914694	0.0853055		0.804361	0.195639	0.737706	0.262294	0.9641	0.0359002		0.890353	0.109647	0.881495	0.118505	0.72043	0.27957		0.76529	0.23471	0.679356	0.320644	0.932038	0.0679619
ANXA8 / ILMN_2095610	0.863912	0.136088		0.92725	0.0727495	0.73545	0.26455	0.934759	0.0652411		0.668573	0.331427	0.685442	0.314558	0.548716	0.451284		0.579976	0.420024	0.979726	0.0202738	0.961466	0.0385344		0.79095	0.20905	0.534329	0.465671	0.886631	0.113369
AP1M2 / ILMN_1705861	0.663329	0.336671		0.890842	0.109158	0.580281	0.419719	0.987232	0.0127684		0.635721	0.364279	0.580321	0.419679	0.752623	0.247377		0.601104	0.398896	0.66879	0.33121	0.778831	0.221169		0.97213	0.0278699	0.883994	0.116006	0.924527	0.0754727
ARHGAP25 / ILMN_1658853	0.775563	0.224437		0.707513	0.292487	0.873399	0.126601	0.726167	0.273833		0.787237	0.212763	0.646063	0.353937	0.938075	0.0619249		0.95665	0.0433498	0.850584	0.149416	0.912596	0.0874036		0.531346	0.468654	0.659879	0.340121	0.548845	0.451155
ARHGAP25 / ILMN_1661971	0.70816	0.29184		0.687837	0.312163	0.752922	0.247078	0.535392	0.464608		0.734995	0.265005	0.84061	0.15939	0.513627	0.486373		0.978839	0.0211607	0.930933	0.069067	0.913327	0.0866727		0.62806	0.37194	0.546632	0.453368	0.720163	0.279837
ARHGAP25 / ILMN_1777998	0.638078	0.361922		0.883117	0.116883	0.720227	0.279773	0.889002	0.110998		0.818364	0.181636	0.77669	0.22331	0.717024	0.282976		0.95491	0.04509	0.992034	0.00796589	0.581075	0.418925		0.626879	0.373121	0.844297	0.155703	0.730726	0.269274
ARHGAP8 / ILMN_2297096	0.811049	0.188951		0.635955	0.364045	0.667428	0.332572	0.865713	0.134287		0.766975	0.233025	0.780734	0.219266	0.957708	0.0422917		0.783623	0.216377	0.844813	0.155187	0.542037	0.457963		0.713807	0.286193	0.624154	0.375846	0.854436	0.145564
ARHGAP8 / ILMN_2342851	0.696237	0.303763		0.600475	0.399525	0.535419	0.464581	0.619934	0.380066		0.669798	0.330202	0.555519	0.444481	0.749822	0.250178		0.695057	0.304943	0.50341	0.49659	0.761691	0.238309		0.587488	0.412512	0.737751	0.262249	0.70007	0.29993
ARHGAP8 / ILMN_2412475	0.687485	0.312515		0.514775	0.485225	0.719009	0.280991	0.788768	0.211232		0.753153	0.246847	0.587757	0.412243	0.765443	0.234557		0.582435	0.417565	0.819664	0.180336	0.714902	0.285098		0.519003	0.480997	0.724519	0.275481	0.713825	0.286175
ARTN / ILMN_1727040	0.551039	0.448961		0.642675	0.357325	0.5894	0.4106	0.576107	0.423893		0.709452	0.290548	0.705772	0.294228	0.595892	0.404108		0.893022	0.106978	0.693697	0.306303	0.986574	0.0134257		0.910216	0.0897844	0.839689	0.160311	0.855605	0.144395
ARTN / ILMN_1762952	0.603271	0.396729		0.846721	0.153279	0.877562	0.122438	0.557058	0.442942		0.694185	0.305815	0.629812	0.370188	0.645879	0.354121		0.621362	0.378638	0.630096	0.369904	0.541669	0.458331		0.653333	0.346667	0.670075	0.329925	0.572937	0.427063
ARTN / ILMN_1773295	0.56031	0.43969		0.68419	0.31581	0.630213	0.369787	0.635665	0.364335		0.875542	0.124458	0.602187	0.397813	0.91357	0.0864298		0.68879	0.31121	0.688528	0.311472	0.864751	0.135249		0.72958	0.27042	0.74436	0.25564	0.926049	0.0739507
ARTN / ILMN_1803691	0.506848	0.493152		0.740927	0.259073	0.540053	0.459947	0.901638	0.0983621		0.516746	0.483254	0.711509	0.288491	0.757218	0.242782		0.981822	0.0181781	0.751928	0.248072	0.987021	0.0129789		0.933381	0.0666185	0.936336	0.0636636	0.74057	0.25943
BDKRB2 / ILMN_1684086	0.728958	0.271042		0.562099	0.437901	0.794664	0.205336	0.89423	0.10577		0.691468	0.308532	0.937817	0.0621835	0.798729	0.201271		0.830306	0.169694	0.705563	0.294437	0.975562	0.0244381		0.759591	0.240409	0.648493	0.351507	0.753159	0.246841
BGN / ILMN_2206746	0.706901	0.293099		0.69925	0.30075	0.801587	0.198413	0.597479	0.402521		0.684466	0.315534	0.965921	0.0340789	0.867601	0.132399		0.671974	0.328026	0.913286	0.0867143	0.720099	0.279901		0.761848	0.238152	0.582482	0.417518	0.804938	0.195062
BIK / ILMN_1770505	0.642769	0.357231		0.917391	0.0826093	0.820324	0.179676	0.84654	0.15346		0.592337	0.407663	0.881126	0.118874	0.916362	0.083638		0.860692	0.139308	0.893604	0.106396	0.654305	0.345695		0.893038	0.106962	0.732683	0.267317	0.922381	0.0776187
BIN1 / ILMN_1674160	0.773241	0.226759		0.908932	0.0910685	0.747213	0.252787	0.921688	0.0783121		0.687637	0.312363	0.773085	0.226915	0.918936	0.0810636		0.63399	0.36601	0.686537	0.313463	0.501769	0.498231		0.512545	0.487455	0.555658	0.444342	0.501575	0.498425
BIN1 / ILMN_2309245	0.78513	0.21487		0.907649	0.0923507	0.643174	0.356826	0.966996	0.0330036		0.548048	0.451952	0.74034	0.25966	0.792162	0.207838		0.696904	0.303096	0.776747	0.223253	0.510374	0.489626		0.516539	0.483461	0.501375	0.498625	0.556831	0.443169
C10orf10 / ILMN_1767556	0.884873	0.115127		0.783778	0.216222	0.641566	0.358434	0.953195	0.0468046		0.787475	0.212525	0.877386	0.122614	0.53045	0.46955		0.695772	0.304228	0.707697	0.292303	0.858114	0.141886		0.659708	0.340292	0.818888	0.181112	0.926747	0.0732528
C10orf116 / ILMN_1680110	0.775904	0.224096		0.761976	0.238024	0.693814	0.306186	0.698288	0.301712		0.922403	0.0775968	0.770105	0.229895	0.888076	0.111924		0.568371	0.431629	0.516628	0.483372	0.618921	0.381079		0.544149	0.455851	0.656622	0.343378	0.588938	0.411062
C1orf116 / ILMN_1676725	0.810703	0.189297		0.643753	0.356247	0.5289	0.4711	0.704536	0.295464		0.957452	0.0425478	0.744408	0.255592	0.958539	0.0414608		0.913312	0.0866885	0.962894	0.0371056	0.58285	0.41715		0.761898	0.238102	0.85263	0.14737	0.591258	0.408742
C1orf116 / ILMN_1706483	0.713247	0.286753		0.937821	0.0621789	0.500203	0.499797	0.990275	0.00972505		0.754196	0.245804	0.805152	0.194848	0.561993	0.438007		0.596166	0.403834	0.656099	0.343901	0.520526	0.479474		0.794389	0.205611	0.891299	0.108701	0.549013	0.450987
C1orf116 / ILMN_2073446	0.694457	0.305543		0.961433	0.0385672	0.712105	0.287895	0.974515	0.0254853		0.810052	0.189948	0.846643	0.153357	0.609968	0.390032		0.73291	0.26709	0.710616	0.289384	0.623959	0.376041		0.750201	0.249799	0.86601	0.13399	0.549388	0.450612
C5orf13 / ILMN_1680738	0.645644	0.354356		0.914662	0.0853379	0.963507	0.0364925	0.564063	0.435937		0.62229	0.37771	0.783353	0.216647	0.620759	0.379241		0.517946	0.482054	0.838273	0.161727	0.844092	0.155908		0.810271	0.189729	0.736542	0.263458	0.747418	0.252582
C6orf105 / ILMN_2078592	0.800123	0.199877		0.879243	0.120757	0.584006	0.415994	0.969546	0.0304544		0.853282	0.146718	0.684368	0.315632	0.866661	0.133339		0.689927	0.310073	0.907548	0.092452	0.546126	0.453874		0.824814	0.175186	0.526966	0.473034	0.868959	0.131041
CA2 / ILMN_1662795	0.949575	0.050425		0.646824	0.353176	0.521086	0.478914	0.7173	0.2827		0.797027	0.202973	0.980809	0.0191911	0.80967	0.19033		0.869204	0.130796	0.540408	0.459592	0.930418	0.0695824		0.892491	0.107509	0.76321	0.23679	0.993167	0.00683264
CA2 / ILMN_2199439	0.93146	0.0685398		0.601971	0.398029	0.512825	0.487175	0.687964	0.312036		0.739842	0.260158	0.97546	0.0245396	0.853168	0.146832		0.889636	0.110364	0.662706	0.337294	0.905007	0.0949927		0.864997	0.135003	0.759362	0.240638	0.987626	0.012374
CA9 / ILMN_1725139	0.537912	0.462088		0.534088	0.465912	0.840408	0.159592	0.927472	0.0725284		0.914033	0.0859667	0.904819	0.0951815	0.724665	0.275335		0.537796	0.462204	0.691399	0.308601	0.697627	0.302373		0.978431	0.0215691	0.939235	0.0607655	0.916689	0.0833111
CAMK2B / ILMN_1663397	0.919449	0.0805507		0.841785	0.158215	0.660692	0.339308	0.991824	0.00817617		0.785977	0.214023	0.6106	0.3894	0.787275	0.212725		0.828907	0.171093	0.875319	0.124681	0.604279	0.395721		0.703386	0.296614	0.814927	0.185073	0.923601	0.076399
CAMK2B / ILMN_2279796	0.514542	0.485458		0.918386	0.0816136	0.675462	0.324538	0.957291	0.0427094		0.888544	0.111456	0.746131	0.253869	0.871854	0.128146		0.883246	0.116754	0.856704	0.143296	0.726874	0.273126		0.548353	0.451647	0.750028	0.249972	0.697637	0.302363
CAMK2B / ILMN_2315208	0.790671	0.209329		0.749403	0.250597	0.703742	0.296258	0.975167	0.0248325		0.726113	0.273887	0.546835	0.453165	0.760889	0.239111		0.724157	0.275843	0.847865	0.152135	0.539772	0.460228		0.505776	0.494224	0.926789	0.0732106	0.884019	0.115981
CAMK2B / ILMN_2376194	0.827651	0.172349		0.839382	0.160618	0.696399	0.303601	0.9914	0.00859985		0.659169	0.340831	0.651834	0.348166	0.822504	0.177496		0.64806	0.35194	0.767488	0.232512	0.565384	0.434616		0.559146	0.440854	0.91756	0.08244	0.912802	0.0871978
CBARA1 / ILMN_1807540	0.693618	0.306382		0.553787	0.446213	0.640462	0.359538	0.718993	0.281007		0.812266	0.187734	0.953455	0.0465449	0.60719	0.39281		0.725792	0.274208	0.711558	0.288442	0.614543	0.385457		0.535557	0.464443	0.790736	0.209264	0.691697	0.308303
CCDC92 / ILMN_1731107	0.508161	0.491839		0.7805	0.2195	0.510676	0.489324	0.921883	0.0781168		0.837928	0.162072	0.947209	0.0527906	0.548054	0.451946		0.574806	0.425194	0.948538	0.0514615	0.898413	0.101587		0.59114	0.40886	0.754631	0.245369	0.886838	0.113162
CCND2 / ILMN_1667081	0.672548	0.327452		0.802279	0.197721	0.590809	0.409191	0.928159	0.0718407		0.530607	0.469393	0.658102	0.341898	0.62685	0.37315		0.544952	0.455048	0.846435	0.153565	0.816676	0.183324		0.591501	0.408499	0.565383	0.434617	0.624958	0.375042
CCND2 / ILMN_2067656	0.655469	0.344531		0.837797	0.162203	0.562312	0.437688	0.947511	0.0524887		0.503527	0.496473	0.668879	0.331121	0.689359	0.310641		0.525075	0.474925	0.752883	0.247117	0.724495	0.275505		0.709263	0.290737	0.599405	0.400595	0.754098	0.245902
CDH1 / ILMN_1770940	0.603375	0.396625		0.680488	0.319512	0.710266	0.289734	0.954048	0.0459524		0.74554	0.25446	0.750456	0.249544	0.623281	0.376719		0.906745	0.0932547	0.728133	0.271867	0.891133	0.108867		0.677039	0.322961	0.512543	0.487457	0.663001	0.336999
CDH1 / ILMN_1770940	0.608187	0.391813		0.812694	0.187306	0.879732	0.120268	0.563348	0.436652		0.847115	0.152885	0.628182	0.371818	0.84712	0.15288		0.838155	0.161845	0.766565	0.233435	0.752291	0.247709		0.637422	0.362578	0.641834	0.358166	0.586463	0.413537
CDH11 / ILMN_1672611	0.851526	0.148474		0.789734	0.210266	0.721654	0.278346	0.679783	0.320217		0.815803	0.184197	0.899759	0.100241	0.511099	0.488901		0.78829	0.21171	0.708945	0.291055	0.711698	0.288302		0.84478	0.15522	0.521101	0.478899	0.915202	0.0847981
CDH2 / ILMN_1779228	0.637795	0.362205		0.788822	0.211178	0.666563	0.333437	0.755251	0.244749		0.990321	0.00967946	0.682984	0.317016	0.995406	0.0045936		0.532568	0.467432	0.538249	0.461751	0.584698	0.415302		0.568506	0.431494	0.659564	0.340436	0.552635	0.447365
CDH2 / ILMN_1779228	0.816874	0.183126		0.802174	0.197826	0.850534	0.149466	0.534722	0.465278		0.729051	0.270949	0.81793	0.18207	0.521829	0.478171		0.59514	0.40486	0.673246	0.326754	0.507083	0.492917		0.638564	0.361436	0.868207	0.131793	0.69034	0.30966
CDH3 / ILMN_1704294	0.601745	0.398255		0.633972	0.366028	0.548127	0.451873	0.650822	0.349178		0.980603	0.0193968	0.882363	0.117637	0.948956	0.0510436		0.874456	0.125544	0.775172	0.224828	0.801926	0.198074		0.695898	0.304102	0.653023	0.346977	0.628377	0.371623
CDH3 / ILMN_1704294	0.535593	0.464407		0.753158	0.246842	0.695284	0.304716	0.93765	0.0623503		0.897387	0.102613	0.91241	0.0875904	0.671892	0.328108		0.618174	0.381826	0.516028	0.483972	0.675654	0.324346		0.65723	0.34277	0.765285	0.234715	0.890644	0.109356
CDKN2C / ILMN_1652171	0.565714	0.434286		0.916233	0.0837669	0.746629	0.253371	0.912221	0.0877792		0.901578	0.0984216	0.558277	0.441723	0.957186	0.0428137		0.651947	0.348053	0.649929	0.350071	0.556266	0.443734		0.797181	0.202819	0.621407	0.378593	0.821513	0.178487
CDKN2C / ILMN_1656415	0.934449	0.0655515		0.997209	0.00279119	0.943202	0.056798	0.997787	0.00221282		0.575264	0.424736	0.642199	0.357801	0.543088	0.456912		0.891927	0.108073	0.967163	0.0328371	0.567519	0.432481		0.650404	0.349596	0.659266	0.340734	0.576058	0.423942
CDKN2C / ILMN_2359332	0.596812	0.403188		0.647905	0.352095	0.517105	0.482895	0.766777	0.233223		0.648796	0.351204	0.715075	0.284925	0.86666	0.13334		0.567762	0.432238	0.913226	0.0867738	0.814222	0.185778		0.784755	0.215245	0.763719	0.236281	0.567861	0.432139
CDS1 / ILMN_1801476	0.682977	0.317023		0.628865	0.371135	0.710952	0.289048	0.58463	0.41537		0.664406	0.335594	0.636679	0.363321	0.587406	0.412594		0.91825	0.0817501	0.7611	0.2389	0.890903	0.109097		0.959468	0.0405318	0.971202	0.0287976	0.73831	0.26169
CELSR2 / ILMN_1711208	0.754152	0.245848		0.889269	0.110731	0.746896	0.253104	0.90278	0.0972197		0.643517	0.356483	0.500118	0.499882	0.684624	0.315376		0.553421	0.446579	0.889194	0.110806	0.909133	0.0908667		0.544004	0.455996	0.881535	0.118465	0.811619	0.188381
CHN1 / ILMN_1678493	0.692983	0.307017		0.538735	0.461265	0.551215	0.448785	0.594345	0.405655		0.814265	0.185735	0.826698	0.173302	0.646195	0.353805		0.662636	0.337364	0.763188	0.236812	0.543453	0.456547		0.537466	0.462534	0.712848	0.287152	0.734493	0.265507
CHN1 / ILMN_1679638	0.947548	0.0524516		0.840322	0.159678	0.949346	0.0506545	0.726583	0.273417		0.980365	0.0196354	0.999159	0.000841075	0.528151	0.471849		0.915756	0.0842444	0.855777	0.144223	0.813205	0.186795		0.58957	0.41043	0.810681	0.189319	0.860988	0.139012
CKMT1A / ILMN_1732066	0.812301	0.187699		0.853231	0.146769	0.876666	0.123334	0.999486	0.000514409		0.953342	0.0466584	0.940404	0.0595956	0.780825	0.219175		0.963027	0.0369727	0.873769	0.126231	0.914818	0.0851817		0.932227	0.0677732	0.827414	0.172586	0.77247	0.22753
CKMT1B / ILMN_1763491	0.87131	0.12869		0.908925	0.091075	0.725585	0.274415	0.998654	0.0013459		0.957159	0.0428407	0.949015	0.0509849	0.775167	0.224833		0.955931	0.0440688	0.913885	0.0861154	0.857109	0.142891		0.948943	0.0510565	0.83775	0.16225	0.817951	0.182049
CLDN1 / ILMN_1724686	0.57722	0.42278		0.849797	0.150203	0.916467	0.0835334	0.528807	0.471193		0.638794	0.361206	0.538429	0.461571	0.656096	0.343904		0.881354	0.118646	0.806045	0.193955	0.802819	0.197181		0.66248	0.33752	0.729997	0.270003	0.862525	0.137475
COL17A1 / ILMN_1651282	0.637163	0.362837		0.839437	0.160563	0.597521	0.402479	0.901887	0.0981125		0.617624	0.382376	0.875381	0.124619	0.778596	0.221404		0.8349	0.1651	0.949007	0.0509927	0.644572	0.355428		0.8694	0.1306	0.866959	0.133041	0.720618	0.279382
COL17A1 / ILMN_1799105	0.638332	0.361668		0.954854	0.045146	0.905138	0.0948618	0.842602	0.157398		0.893331	0.106669	0.92346	0.0765398	0.619238	0.380762		0.959467	0.040533	0.98388	0.0161202	0.578302	0.421698		0.803426	0.196574	0.764246	0.235754	0.69372	0.30628
COL1A2 / ILMN_1785272	0.609114	0.390886		0.889898	0.110102	0.913726	0.0862735	0.585144	0.414856		0.560693	0.439307	0.866342	0.133658	0.807915	0.192085		0.784681	0.215319	0.783715	0.216285	0.622747	0.377253		0.751795	0.248205	0.716493	0.283507	0.668104	0.331896
COL1A2 / ILMN_2104356	0.642116	0.357884		0.896	0.104	0.906958	0.0930416	0.621782	0.378218		0.733394	0.266606	0.968416	0.0315837	0.833082	0.166918		0.739875	0.260125	0.81136	0.18864	0.509271	0.490729		0.841107	0.158893	0.70168	0.29832	0.807052	0.192948
COL3A1 / ILMN_1773079	0.581138	0.418862		0.710535	0.289465	0.782315	0.217685	0.553773	0.446227		0.595949	0.404051	0.853127	0.146873	0.760358	0.239642		0.825368	0.174632	0.885466	0.114534	0.563801	0.436199		0.850892	0.149108	0.698894	0.301106	0.82103	0.17897
COL5A2 / ILMN_1729117	0.694541	0.305459		0.71075	0.28925	0.81473	0.18527	0.63763	0.36237		0.607476	0.392524	0.798076	0.201924	0.692781	0.307219		0.901387	0.0986127	0.8438	0.1562	0.794176	0.205824		0.865468	0.134532	0.676036	0.323964	0.875859	0.124141
COPZ2 / ILMN_1667361	0.78251	0.21749		0.521198	0.478802	0.66452	0.33548	0.707235	0.292765		0.733731	0.266269	0.558988	0.441012	0.775734	0.224266		0.947155	0.0528452	0.927905	0.0720946	0.806076	0.193924		0.702573	0.297427	0.64602	0.35398	0.605054	0.394946
CORO1A / ILMN_1713749	0.512667	0.487333		0.629432	0.370568	0.50115	0.49885	0.700062	0.299938		0.884974	0.115026	0.934894	0.0651061	0.600059	0.399941		0.927573	0.072427	0.977311	0.0226891	0.570667	0.429333		0.758881	0.241119	0.927796	0.0722043	0.697864	0.302136
CREB3L1 / ILMN_1749032	0.745273	0.254727		0.720213	0.279787	0.85129	0.14871	0.697015	0.302985		0.581138	0.418862	0.655354	0.344646	0.736302	0.263698		0.883073	0.116927	0.756588	0.243412	0.833163	0.166837		0.877473	0.122527	0.641029	0.358971	0.935221	0.0647792
CST6 / ILMN_1698666	0.85194	0.14806		0.997753	0.00224748	0.95405	0.0459502	0.996369	0.0036306		0.776162	0.223838	0.529689	0.470311	0.879716	0.120284		0.955973	0.0440274	0.935597	0.0644027	0.836162	0.163838		0.884502	0.115498	0.9381	0.0619001	0.523475	0.476525
CTGF / ILMN_1699829	0.634669	0.365331		0.558201	0.441799	0.852877	0.147123	0.879355	0.120645		0.645611	0.354389	0.693122	0.306878	0.833463	0.166537		0.878851	0.121149	0.848629	0.151371	0.728235	0.271765		0.692696	0.307304	0.732247	0.267753	0.889031	0.110969
CTGF / ILMN_2115125	0.580008	0.419992		0.58826	0.41174	0.878106	0.121894	0.884887	0.115113		0.633141	0.366859	0.700095	0.299905	0.824877	0.175123		0.888976	0.111024	0.841566	0.158434	0.760962	0.239038		0.692305	0.307695	0.729016	0.270984	0.893402	0.106598
CTSL2 / ILMN_1748352	0.563772	0.436228		0.570073	0.429927	0.791602	0.208398	0.776382	0.223618		0.96865	0.0313502	0.722394	0.277606	0.982409	0.0175914		0.741851	0.258149	0.702779	0.297221	0.924379	0.0756207		0.747578	0.252422	0.809104	0.190896	0.95099	0.0490095
CXADR / ILMN_1796925	0.843429	0.156571		0.598025	0.401975	0.637643	0.362357	0.513841	0.486159		0.871342	0.128658	0.801294	0.198706	0.780844	0.219156		0.53452	0.46548	0.834594	0.165406	0.829691	0.170309		0.837092	0.162908	0.726469	0.273531	0.762377	0.237623
CYBRD1 / ILMN_1712305	0.633444	0.366556		0.772579	0.227421	0.632008	0.367992	0.782704	0.217296		0.846421	0.153579	0.871249	0.128751	0.619304	0.380696		0.685463	0.314537	0.500255	0.499745	0.760806	0.239194		0.935066	0.0649341	0.651709	0.348291	0.957238	0.042762
CYBRD1 / ILMN_2087692	0.616006	0.383994		0.741682	0.258318	0.575804	0.424196	0.776489	0.223511		0.848835	0.151165	0.883197	0.116803	0.601396	0.398604		0.725165	0.274835	0.524794	0.475206	0.786017	0.213983		0.905266	0.0947338	0.595251	0.404749	0.943442	0.0565576
CYP27B1 / ILMN_1740418	0.679051	0.320949		0.930164	0.0698357	0.514356	0.485644	0.991449	0.00855082		0.570088	0.429912	0.898531	0.101469	0.971381	0.0286192		0.503567	0.496433	0.660565	0.339435	0.699813	0.300187		0.716289	0.283711	0.892468	0.107532	0.974689	0.0253114
CYP4F11 / ILMN_1719883	0.64477	0.35523		0.660616	0.339384	0.858215	0.141785	0.75715	0.24285		0.785074	0.214926	0.781248	0.218752	0.646783	0.353217		0.662755	0.337245	0.846436	0.153564	0.624694	0.375306		0.698447	0.301553	0.598257	0.401743	0.819272	0.180728
DCN / ILMN_1683194	0.607993	0.392007		0.663151	0.336849	0.871199	0.128801	0.801262	0.198738		0.523096	0.476904	0.81365	0.18635	0.800064	0.199936		0.502948	0.497052	0.811891	0.188109	0.788378	0.211622		0.533394	0.466606	0.583614	0.416386	0.541332	0.458668
DCN / ILMN_1768227	0.624527	0.375473		0.690185	0.309815	0.825544	0.174456	0.696661	0.303339		0.556586	0.443414	0.882748	0.117252	0.808809	0.191191		0.652267	0.347733	0.823223	0.176777	0.650981	0.349019		0.536322	0.463678	0.569182	0.430818	0.506845	0.493155
DCN / ILMN_2347145	0.595388	0.404612		0.696974	0.303026	0.92529	0.0747104	0.861143	0.138857		0.546327	0.453673	0.797349	0.202651	0.715309	0.284691		0.683795	0.316205	0.867906	0.132094	0.670047	0.329953		0.79503	0.20497	0.650886	0.349114	0.781315	0.218685
DDR2 / ILMN_1675794	0.769026	0.230974		0.518285	0.481715	0.839313	0.160687	0.894669	0.105331		0.862772	0.137228	0.889003	0.110997	0.643254	0.356746		0.662749	0.337251	0.7072	0.2928	0.513107	0.486893		0.634756	0.365244	0.535462	0.464538	0.655	0.345
DDR2 / ILMN_2410523	0.714005	0.285995		0.871361	0.128639	0.518532	0.481468	0.971307	0.0286931		0.582745	0.417255	0.599403	0.400597	0.701973	0.298027		0.586154	0.413846	0.584082	0.415918	0.535019	0.464981		0.749099	0.250901	0.881021	0.118979	0.974194	0.0258059
DLC1 / ILMN_1698020	0.608799	0.391201		0.597881	0.402119	0.576376	0.423624	0.550184	0.449816		0.522421	0.477579	0.850679	0.149321	0.835687	0.164313		0.554981	0.445019	0.868788	0.131212	0.850137	0.149863		0.972404	0.0275964	0.962503	0.0374974	0.871334	0.128666
DLC1 / ILMN_1729409	0.752754	0.247246		0.879025	0.120975	0.738751	0.261249	0.84202	0.15798		0.914697	0.0853034	0.851526	0.148474	0.825116	0.174884		0.976461	0.0235389	0.993123	0.00687701	0.656473	0.343527		0.766571	0.233429	0.721297	0.278703	0.953693	0.0463071
DNAJB4 / ILMN_1813019	0.73706	0.26294		0.872662	0.127338	0.772216	0.227784	0.866056	0.133944		0.820737	0.179263	0.808935	0.191065	0.733454	0.266546		0.859787	0.140213	0.958913	0.0410866	0.615848	0.384152		0.563548	0.436452	0.780834	0.219166	0.726202	0.273798
DNAJB4 / ILMN_2222317	0.735584	0.264416		0.671843	0.328157	0.521199	0.478801	0.846561	0.153439		0.933277	0.0667228	0.954898	0.045102	0.795674	0.204326		0.818876	0.181124	0.9348	0.0652004	0.634513	0.365487		0.609068	0.390932	0.830129	0.169871	0.738906	0.261094
DPT / ILMN_1708107	0.668954	0.331046		0.849553	0.150447	0.552037	0.447963	0.940938	0.0590618		0.634156	0.365844	0.66408	0.33592	0.524453	0.475547		0.902468	0.0975322	0.850739	0.149261	0.787212	0.212788		0.767781	0.232219	0.600659	0.399341	0.816857	0.183143
DSC2 / ILMN_1663119	0.614303	0.385697		0.700435	0.299565	0.591977	0.408023	0.8748	0.1252		0.65757	0.34243	0.654115	0.345885	0.564891	0.435109		0.820321	0.179679	0.7889	0.2111	0.699738	0.300262		0.771856	0.228144	0.970846	0.0291541	0.802648	0.197352
DSC2 / ILMN_2381257	0.735573	0.264427		0.633111	0.366889	0.80136	0.19864	0.706606	0.293394		0.505266	0.494734	0.670944	0.329056	0.69172	0.30828		0.698914	0.301086	0.81461	0.18539	0.544654	0.455346		0.716349	0.283651	0.894269	0.105731	0.667145	0.332855
DSG3 / ILMN_1655468	0.82877	0.17123		0.784872	0.215128	0.58759	0.41241	0.794974	0.205026		0.842417	0.157583	0.918355	0.0816453	0.577625	0.422375		0.61343	0.38657	0.751631	0.248369	0.871049	0.128951		0.882758	0.117242	0.912437	0.0875629	0.629999	0.370001
DST / ILMN_1665873	0.854274	0.145726		0.611265	0.388735	0.674294	0.325706	0.52577	0.47423		0.771638	0.228362	0.789708	0.210292	0.961586	0.038414		0.85745	0.14255	0.973044	0.026956	0.720077	0.279923		0.520941	0.479059	0.715376	0.284624	0.689344	0.310656
DST / ILMN_1666490	0.919541	0.0804585		0.545388	0.454612	0.732548	0.267452	0.762296	0.237704		0.88569	0.11431	0.896045	0.103955	0.701644	0.298356		0.562724	0.437276	0.883166	0.116834	0.799823	0.200177		0.598578	0.401422	0.936693	0.0633068	0.806703	0.193297
DST / ILMN_1675992	0.920464	0.0795358		0.514554	0.485446	0.729058	0.270942	0.823566	0.176434		0.636272	0.363728	0.809998	0.190002	0.625405	0.374595		0.873069	0.126931	0.886115	0.113885	0.639782	0.360218		0.552505	0.447495	0.794644	0.205356	0.737897	0.262103
DST / ILMN_1703913	0.705333	0.294667		0.783038	0.216962	0.724884	0.275116	0.706246	0.293754		0.832704	0.167296	0.561194	0.438806	0.931629	0.0683713		0.926266	0.0737341	0.95197	0.0480305	0.630198	0.369802		0.872441	0.127559	0.894212	0.105788	0.690583	0.309417
DST / ILMN_2238302	0.721969	0.278031		0.834212	0.165788	0.869807	0.130193	0.557212	0.442788		0.778971	0.221029	0.543776	0.456224	0.876627	0.123373		0.866615	0.133385	0.942554	0.0574461	0.556755	0.443245		0.827922	0.172078	0.625433	0.374567	0.820213	0.179787
DST / ILMN_2287157	0.596698	0.403302		0.624268	0.375732	0.907773	0.0922273	0.915627	0.0843727		0.648531	0.351469	0.807719	0.192281	0.910446	0.0895543		0.635074	0.364926	0.541165	0.458835	0.648837	0.351163		0.594335	0.405665	0.653199	0.346801	0.665416	0.334584
DST / ILMN_2394276	0.823735	0.176265		0.645118	0.354882	0.526078	0.473922	0.681847	0.318153		0.898704	0.101296	0.737456	0.262544	0.89166	0.10834		0.521218	0.478782	0.57851	0.42149	0.597084	0.402916		0.531261	0.468739	0.568853	0.431147	0.569038	0.430962
E2F5 / ILMN_1782551	0.575117	0.424883		0.645458	0.354542	0.88139	0.11861	0.848136	0.151864		0.653472	0.346528	0.594325	0.405675	0.755463	0.244537		0.836851	0.163149	0.802401	0.197599	0.710628	0.289372		0.609339	0.390661	0.736225	0.263775	0.524425	0.475575
ECM1 / ILMN_1658333	0.671642	0.328358		0.942142	0.0578577	0.693138	0.306862	0.969424	0.0305759		0.558142	0.441858	0.604595	0.395405	0.728001	0.271999		0.911175	0.0888247	0.581921	0.418079	0.942315	0.0576849		0.939337	0.0606626	0.890123	0.109877	0.876691	0.123309
ECM1 / ILMN_2329735	0.558959	0.441041		0.938209	0.0617913	0.523033	0.476967	0.989923	0.0100773		0.543621	0.456379	0.60609	0.39391	0.707074	0.292926		0.798156	0.201844	0.518292	0.481708	0.863932	0.136068		0.911211	0.0887886	0.858395	0.141605	0.831312	0.168688
ELMO3 / ILMN_1752665	0.76115	0.23885		0.780268	0.219732	0.655296	0.344704	0.972368	0.0276317		0.685508	0.314492	0.836072	0.163928	0.599225	0.400775		0.503757	0.496243	0.912156	0.0878439	0.863826	0.136174		0.626981	0.373019	0.766073	0.233927	0.505035	0.494965
ENOX1 / ILMN_1713471	0.82745	0.17255		0.576502	0.423498	0.836821	0.163179	0.951518	0.0484822		0.865991	0.134009	0.685643	0.314357	0.855103	0.144897		0.728907	0.271093	0.68132	0.31868	0.65078	0.34922		0.674103	0.325897	0.652038	0.347962	0.819829	0.180171
ENPP2 / ILMN_1780799	0.555607	0.444393		0.60133	0.39867	0.654526	0.345474	0.853956	0.146044		0.612694	0.387306	0.537099	0.462901	0.718179	0.281821		0.802598	0.197402	0.853585	0.146415	0.569927	0.430073		0.648925	0.351075	0.569331	0.430669	0.795546	0.204454
ENPP2 / ILMN_2373791	0.502696	0.497304		0.609116	0.390884	0.550674	0.449326	0.760761	0.239239		0.71421	0.28579	0.510424	0.489576	0.820584	0.179416		0.769124	0.230876	0.703672	0.296328	0.686951	0.313049		0.698144	0.301856	0.597351	0.402649	0.853794	0.146206
EPB41L4B / ILMN_1784967	0.507692	0.492308		0.661637	0.338363	0.825566	0.174434	0.945364	0.0546358		0.858361	0.141639	0.619772	0.380228	0.960842	0.0391579		0.721382	0.278618	0.544416	0.455584	0.807514	0.192486		0.689777	0.310223	0.90149	0.0985103	0.683126	0.316874
EPB41L4B / ILMN_1810051	0.722316	0.277684		0.631245	0.368755	0.762596	0.237404	0.719603	0.280397		0.740918	0.259082	0.741541	0.258459	0.938131	0.0618689		0.61214	0.38786	0.526516	0.473484	0.672597	0.327403		0.756009	0.243991	0.693434	0.306566	0.848654	0.151346
EPCAM / ILMN_2160209	0.924295	0.0757049		0.999954	4.62125e-05	0.989393	0.0106068	0.999505	0.000494993		0.999697	0.000303483	0.999735	0.000264997	0.874534	0.125466		0.991591	0.00840927	0.856402	0.143598	0.987195	0.0128049		0.992884	0.00711598	0.927571	0.072429	0.963887	0.0361128
EPCAM / ILMN_2160209	0.924532	0.0754679		0.738064	0.261936	0.776212	0.223788	0.521924	0.478076		0.682522	0.317478	0.955199	0.0448011	0.752521	0.247479		0.560295	0.439705	0.701149	0.298851	0.61281	0.38719		0.691671	0.308329	0.757427	0.242573	0.554184	0.445816
EPCAM / ILMN_2160210	0.631548	0.368452		0.749024	0.250976	0.634291	0.365709	0.717417	0.282583		0.806964	0.193036	0.931464	0.0685358	0.994883	0.0051167		0.653851	0.346149	0.767304	0.232696	0.922676	0.0773245		0.917396	0.0826043	0.655656	0.344344	0.921682	0.078318
EPCAM / ILMN_2160210	0.562318	0.437682		0.813093	0.186907	0.786463	0.213537	0.684748	0.315252		0.708385	0.291615	0.721175	0.278825	0.918204	0.0817959		0.510513	0.489487	0.564687	0.435313	0.529455	0.470545		0.605931	0.394069	0.610732	0.389268	0.54646	0.45354
EPHA1 / ILMN_1664265	0.530965	0.469035		0.619702	0.380298	0.803901	0.196099	0.76225	0.23775		0.802632	0.197368	0.911126	0.0888744	0.557359	0.442641		0.835881	0.164119	0.776132	0.223868	0.728396	0.271604		0.738115	0.261885	0.784954	0.215046	0.541145	0.458855
ERMP1 / ILMN_1751425	0.615148	0.384852		0.624796	0.375204	0.661848	0.338152	0.867333	0.132667		0.533803	0.466197	0.706942	0.293058	0.676298	0.323702		0.601995	0.398005	0.917968	0.0820316	0.930939	0.0690611		0.884217	0.115783	0.916124	0.0838762	0.648209	0.351791
ESRP1 / ILMN_1749180	0.756679	0.243321		0.825981	0.174019	0.716319	0.283681	0.821353	0.178647		0.698795	0.301205	0.675961	0.324039	0.592949	0.407051		0.608593	0.391407	0.716799	0.283201	0.559136	0.440864		0.788021	0.211979	0.507689	0.492311	0.808556	0.191444
ESRP2 / ILMN_1729640	0.653255	0.346745		0.624018	0.375982	0.83266	0.16734	0.740716	0.259284		0.530529	0.469471	0.932833	0.0671667	0.868022	0.131978		0.775106	0.224894	0.858661	0.141339	0.532495	0.467505		0.644176	0.355824	0.690041	0.309959	0.884261	0.115739
EXPH5 / ILMN_1712066	0.753487	0.246513		0.635544	0.364456	0.527501	0.472499	0.695774	0.304226		0.845629	0.154371	0.989386	0.0106139	0.755831	0.244169		0.523624	0.476376	0.895008	0.104992	0.886027	0.113973		0.943445	0.0565553	0.574198	0.425802	0.981315	0.0186852
F11R / ILMN_2406532	0.885662	0.114338		0.641652	0.358348	0.969803	0.0301972	0.97445	0.0255496		0.878494	0.121506	0.600814	0.399186	0.960183	0.0398167		0.592571	0.407429	0.773591	0.226409	0.849005	0.150995		0.855927	0.144073	0.856331	0.143669	0.815086	0.184914
FADS2 / ILMN_2075065	0.854079	0.145921		0.810804	0.189196	0.529545	0.470455	0.940044	0.0599556		0.540988	0.459012	0.668527	0.331473	0.608155	0.391845		0.71604	0.28396	0.544305	0.455695	0.803852	0.196148		0.943666	0.0563338	0.868515	0.131485	0.806595	0.193405
FAM169A / ILMN_1669566	0.564517	0.435483		0.686483	0.313517	0.553249	0.446751	0.813635	0.186365		0.987081	0.0129187	0.875176	0.124824	0.979126	0.0208739		0.917278	0.0827224	0.994338	0.00566216	0.664808	0.335192		0.622435	0.377565	0.704539	0.295461	0.598556	0.401444
FAM169A / ILMN_1764704	0.853415	0.146585		0.789561	0.210439	0.663255	0.336745	0.971127	0.0288727		0.648606	0.351394	0.773769	0.226231	0.566081	0.433919		0.8896	0.1104	0.696014	0.303986	0.989619	0.0103807		0.953979	0.0460206	0.781056	0.218944	0.92774	0.0722601
FAP / ILMN_2232854	0.756962	0.243038		0.802695	0.197305	0.926896	0.0731043	0.717794	0.282206		0.668378	0.331622	0.827866	0.172134	0.644374	0.355626		0.612964	0.387036	0.718306	0.281694	0.808097	0.191903		0.598943	0.401057	0.720503	0.279497	0.559544	0.440456
FAT2 / ILMN_2128931	0.567383	0.432617		0.922587	0.0774133	0.773602	0.226398	0.884877	0.115123		0.50447	0.49553	0.930346	0.0696538	0.903968	0.0960321		0.739358	0.260642	0.639053	0.360947	0.92179	0.0782102		0.840299	0.159701	0.811784	0.188216	0.679258	0.320742
FBLN1 / ILMN_1672536	0.722112	0.277888		0.761196	0.238804	0.882257	0.117743	0.635865	0.364135		0.612961	0.387039	0.591345	0.408655	0.73533	0.26467		0.744417	0.255583	0.762339	0.237661	0.584335	0.415665		0.907099	0.0929005	0.87066	0.12934	0.797913	0.202087
FBLN1 / ILMN_1686952	0.50069	0.49931		0.794895	0.205105	0.799841	0.200159	0.582784	0.417216		0.610027	0.389973	0.769541	0.230459	0.650629	0.349371		0.778861	0.221139	0.809428	0.190572	0.601275	0.398725		0.737017	0.262983	0.774787	0.225213	0.940871	0.0591293
FBLN1 / ILMN_1700541	0.928522	0.0714784		0.917886	0.0821142	0.937929	0.0620706	0.593078	0.406922		0.69958	0.30042	0.532826	0.467174	0.731929	0.268071		0.763228	0.236772	0.800072	0.199928	0.568693	0.431307		0.876374	0.123626	0.805059	0.194941	0.803588	0.196412
FBLN1 / ILMN_1710815	0.62052	0.37948		0.949255	0.0507453	0.938594	0.061406	0.75326	0.24674		0.891349	0.108651	0.980137	0.019863	0.706783	0.293217		0.706266	0.293734	0.51616	0.48384	0.778948	0.221052		0.936991	0.0630086	0.895583	0.104417	0.787774	0.212226
FBLN1 / ILMN_1722713	0.870422	0.129578		0.799258	0.200742	0.838046	0.161954	0.535457	0.464543		0.658648	0.341352	0.742668	0.257332	0.515233	0.484767		0.722711	0.277289	0.685379	0.314621	0.646618	0.353382		0.940167	0.0598334	0.915353	0.0846466	0.817141	0.182859
FBLN5 / ILMN_1664176	0.629122	0.370878		0.747004	0.252996	0.769461	0.230539	0.985398	0.0146025		0.573625	0.426375	0.634176	0.365824	0.548927	0.451073		0.596489	0.403511	0.519586	0.480414	0.633047	0.366953		0.565839	0.434161	0.543456	0.456544	0.52694	0.47306
FBLN5 / ILMN_2223941	0.759082	0.240918		0.658345	0.341655	0.81743	0.18257	0.972248	0.0277524		0.551081	0.448919	0.701099	0.298901	0.632679	0.367321		0.515877	0.484123	0.73042	0.26958	0.661965	0.338035		0.730748	0.269252	0.616874	0.383126	0.679888	0.320112
FBN1 / ILMN_1783182	0.720606	0.279394		0.864823	0.135177	0.837059	0.162941	0.693964	0.306036		0.545741	0.454259	0.5715	0.4285	0.519765	0.480235		0.916877	0.083123	0.824348	0.175652	0.842535	0.157465		0.637896	0.362104	0.511403	0.488597	0.709759	0.290241
FERMT2 / ILMN_1695290	0.898732	0.101268		0.820419	0.179581	0.563337	0.436663	0.916585	0.0834152		0.830681	0.169319	0.921982	0.0780183	0.534633	0.465367		0.934215	0.0657849	0.623404	0.376596	0.956303	0.0436969		0.643419	0.356581	0.632609	0.367391	0.792244	0.207756
FGFBP1 / ILMN_1785404	0.510483	0.489517		0.931692	0.0683082	0.873767	0.126233	0.81662	0.18338		0.593209	0.406791	0.922328	0.0776717	0.863929	0.136071		0.511004	0.488996	0.51999	0.48001	0.510235	0.489765		0.658279	0.341721	0.568792	0.431208	0.814483	0.185517
FGFR2 / ILMN_1682270	0.54607	0.45393		0.579135	0.420865	0.974143	0.0258567	0.996724	0.00327628		0.753532	0.246468	0.700719	0.299281	0.660415	0.339585		0.787832	0.212168	0.504878	0.495122	0.819629	0.180371		0.527405	0.472595	0.62786	0.37214	0.518425	0.481575
FGFR3 / ILMN_1651966	0.97817	0.0218297		0.75716	0.24284	0.860738	0.139262	0.650453	0.349547		0.589518	0.410482	0.579571	0.420429	0.579059	0.420941		0.549923	0.450077	0.751859	0.248141	0.709874	0.290126		0.594545	0.405455	0.806138	0.193862	0.861563	0.138437
FGFR3 / ILMN_1723123	0.764534	0.235466		0.859088	0.140912	0.667313	0.332687	0.861047	0.138953		0.628019	0.371981	0.687623	0.312377	0.52772	0.47228		0.957819	0.0421812	0.657729	0.342271	0.975534	0.0244664		0.85453	0.14547	0.939653	0.0603475	0.564828	0.435172
FILIP1L / ILMN_1730906	0.744566	0.255434		0.725779	0.274221	0.832412	0.167588	0.637181	0.362819		0.878246	0.121754	0.632868	0.367132	0.90652	0.0934796		0.607173	0.392827	0.852645	0.147355	0.911655	0.0883448		0.791313	0.208687	0.863956	0.136044	0.557448	0.442552
FILIP1L / ILMN_1738578	0.557942	0.442058		0.553826	0.446174	0.696829	0.303171	0.704054	0.295946		0.858617	0.141383	0.638573	0.361427	0.876928	0.123072		0.604425	0.395575	0.842443	0.157557	0.908842	0.0911575		0.854621	0.145379	0.928657	0.0713427	0.556435	0.443565
FILIP1L / ILMN_1784407	0.582319	0.417681		0.941153	0.0588474	0.964772	0.0352276	0.668026	0.331974		0.707729	0.292271	0.632051	0.367949	0.657659	0.342341		0.705774	0.294226	0.889727	0.110273	0.68428	0.31572		0.911089	0.0889109	0.899764	0.100236	0.712437	0.287563
FILIP1L / ILMN_2391150	0.584866	0.415134		0.554173	0.445827	0.731057	0.268943	0.74174	0.25826		0.835295	0.164705	0.612942	0.387058	0.871292	0.128708		0.723882	0.276118	0.67822	0.32178	0.894444	0.105556		0.819398	0.180602	0.828453	0.171547	0.640243	0.359757
FN1 / ILMN_1675646	0.923835	0.0761646		0.739911	0.260089	0.888693	0.111307	0.705024	0.294976		0.686841	0.313159	0.699849	0.300151	0.91318	0.0868205		0.650422	0.349578	0.929219	0.0707805	0.717526	0.282474		0.928334	0.0716664	0.550458	0.449542	0.96294	0.0370604
FN1 / ILMN_1778237	0.510761	0.489239		0.915947	0.0840535	0.941797	0.0582034	0.610957	0.389043		0.990148	0.00985208	0.666836	0.333164	0.99491	0.0050897		0.887374	0.112626	0.760322	0.239678	0.841465	0.158535		0.705209	0.294791	0.728466	0.271534	0.585334	0.414666
FN1 / ILMN_2366463	0.788795	0.211205		0.927109	0.0728911	0.929437	0.0705633	0.711066	0.288934		0.981257	0.0187429	0.615162	0.384838	0.991173	0.00882671		0.917734	0.0822657	0.879272	0.120728	0.779773	0.220227		0.513471	0.486529	0.634268	0.365732	0.666416	0.333584
FOXA1 / ILMN_1766650	0.560401	0.439599		0.938824	0.061176	0.939225	0.0607752	0.672234	0.327766		0.757131	0.242869	0.869235	0.130765	0.538116	0.461884		0.646505	0.353495	0.650127	0.349873	0.798645	0.201355		0.988013	0.0119869	0.659592	0.340408	0.999091	0.000909142
FOXA2 / ILMN_1668052	0.925583	0.0744172		0.809403	0.190597	0.520444	0.479556	0.936017	0.063983		0.754563	0.245437	0.844913	0.155087	0.537069	0.462931		0.629905	0.370095	0.571991	0.428009	0.611173	0.388827		0.75758	0.24242	0.583726	0.416274	0.893863	0.106137
FOXA2 / ILMN_1678728	0.633124	0.366876		0.604816	0.395184	0.645448	0.354552	0.529385	0.470615		0.969752	0.0302479	0.826441	0.173559	0.956964	0.0430361		0.576236	0.423764	0.881934	0.118066	0.935417	0.0645831		0.663453	0.336547	0.817869	0.182131	0.632437	0.367563
FOXA2 / ILMN_1763712	0.625238	0.374762		0.687062	0.312938	0.895728	0.104272	0.803619	0.196381		0.87373	0.12627	0.626238	0.373762	0.905181	0.0948193		0.779177	0.220823	0.796531	0.203469	0.609012	0.390988		0.929838	0.0701624	0.988789	0.0112112	0.616361	0.383639
FOXC1 / ILMN_1738401	0.775989	0.224011		0.89463	0.10537	0.724995	0.275005	0.899705	0.100295		0.991576	0.00842373	0.990638	0.00936218	0.834051	0.165949		0.993989	0.00601068	0.992386	0.00761409	0.864547	0.135453		0.990844	0.00915645	0.753716	0.246284	0.990437	0.00956346
FOXC2 / ILMN_1705201	0.703824	0.296176		0.997633	0.00236661	0.992805	0.00719503	0.932964	0.0670359		0.994892	0.00510752	0.972863	0.0271366	0.953331	0.0466691		0.884503	0.115497	0.952715	0.0472851	0.546852	0.453148		0.649474	0.350526	0.567316	0.432684	0.767821	0.232179
FOXC2 / ILMN_1906438	0.975394	0.0246057		0.717939	0.282061	0.536957	0.463043	0.796522	0.203478		0.598213	0.401787	0.624416	0.375584	0.737108	0.262892		0.501953	0.498047	0.984149	0.0158505	0.97565	0.0243504		0.642298	0.357702	0.627528	0.372472	0.597289	0.402711
FST / ILMN_1700081	0.56313	0.43687		0.957111	0.0428885	0.971798	0.0282016	0.638144	0.361856		0.82587	0.17413	0.76168	0.23832	0.740288	0.259712		0.911647	0.0883528	0.670526	0.329474	0.92416	0.0758402		0.720483	0.279517	0.60265	0.39735	0.748066	0.251934
FST / ILMN_1712896	0.608575	0.391425		0.985827	0.0141729	0.966098	0.0339017	0.892131	0.107869		0.859233	0.140767	0.820306	0.179694	0.735117	0.264883		0.835275	0.164725	0.526186	0.473814	0.91675	0.0832501		0.711879	0.288121	0.73298	0.26702	0.597276	0.402724
FSTL1 / ILMN_2201678	0.618315	0.381685		0.579252	0.420748	0.577199	0.422801	0.719215	0.280785		0.740043	0.259957	0.640398	0.359602	0.708067	0.291933		0.8478	0.1522	0.809846	0.190154	0.714659	0.285341		0.827737	0.172263	0.783875	0.216125	0.739127	0.260873
FZD3 / ILMN_1703408	0.566115	0.433885		0.654334	0.345666	0.543898	0.456102	0.670958	0.329042		0.661066	0.338934	0.623766	0.376234	0.805766	0.194234		0.673273	0.326727	0.594983	0.405017	0.645002	0.354998		0.547852	0.452148	0.615416	0.384584	0.64103	0.35897
GJB3 / ILMN_1731525	0.945478	0.0545221		0.731032	0.268968	0.781055	0.218945	0.503738	0.496262		0.625578	0.374422	0.535666	0.464334	0.694826	0.305174		0.966432	0.0335676	0.806774	0.193226	0.95834	0.0416598		0.854399	0.145601	0.509255	0.490745	0.878289	0.121711
GJB3 / ILMN_1789575	0.742312	0.257688		0.729632	0.270368	0.698834	0.301166	0.594732	0.405268		0.862642	0.137358	0.929898	0.0701024	0.561806	0.438194		0.555068	0.444932	0.980375	0.0196251	0.966348	0.0336521		0.860836	0.139164	0.502375	0.497625	0.926939	0.0730607
GJB3 / ILMN_2334531	0.548543	0.451457		0.565371	0.434629	0.600762	0.399238	0.556755	0.443245		0.81696	0.18304	0.835758	0.164242	0.634916	0.365084		0.509314	0.490686	0.719563	0.280437	0.69316	0.30684		0.723624	0.276376	0.577332	0.422668	0.877413	0.122587
GLS2 / ILMN_1677439	0.538608	0.461392		0.9265	0.0734998	0.765335	0.234665	0.933739	0.066261		0.597248	0.402752	0.503527	0.496473	0.620954	0.379046		0.760003	0.239997	0.704395	0.295605	0.677013	0.322987		0.938089	0.0619108	0.996712	0.00328774	0.68616	0.31384
GLS2 / ILMN_1706070	0.807421	0.192579		0.926491	0.0735089	0.726856	0.273144	0.95931	0.0406896		0.636679	0.363321	0.60191	0.39809	0.616478	0.383522		0.860617	0.139383	0.672771	0.327229	0.8532	0.1468		0.837873	0.162127	0.669957	0.330043	0.934817	0.0651833
GLYR1 / ILMN_1703153	0.712929	0.287071		0.788044	0.211956	0.828756	0.171244	0.515009	0.484991		0.935988	0.0640122	0.813075	0.186925	0.893629	0.106371		0.70419	0.29581	0.927842	0.0721581	0.808383	0.191617		0.615624	0.384376	0.692553	0.307447	0.616896	0.383104
GNAL / ILMN_1669271	0.533776	0.466224		0.500199	0.499801	0.645582	0.354418	0.66757	0.33243		0.648601	0.351399	0.632584	0.367416	0.587956	0.412044		0.837879	0.162121	0.913616	0.0863845	0.505791	0.494209		0.514163	0.485837	0.551437	0.448563	0.60397	0.39603
GNAL / ILMN_1746027	0.658073	0.341927		0.786925	0.213075	0.579827	0.420173	0.833058	0.166942		0.823399	0.176601	0.980339	0.0196612	0.754858	0.245142		0.776555	0.223445	0.72679	0.27321	0.680479	0.319521		0.645204	0.354796	0.541983	0.458017	0.780031	0.219969
GNAL / ILMN_2258897	0.621103	0.378897		0.831011	0.168989	0.756947	0.243053	0.679867	0.320133		0.609214	0.390786	0.795431	0.204569	0.659815	0.340185		0.643297	0.356703	0.931565	0.0684354	0.826395	0.173605		0.962603	0.0373973	0.808151	0.191849	0.935734	0.064266
GREM1 / ILMN_1752965	0.571445	0.428555		0.870946	0.129054	0.689583	0.310417	0.909051	0.0909486		0.954615	0.0453846	0.964065	0.0359346	0.717266	0.282734		0.778584	0.221416	0.882144	0.117856	0.501467	0.498533		0.656473	0.343527	0.674177	0.325823	0.566235	0.433765
GREM1 / ILMN_2124585	0.949329	0.0506711		0.807704	0.192296	0.811782	0.188218	0.625519	0.374481		0.954297	0.0457031	0.985873	0.0141274	0.723318	0.276682		0.599364	0.400636	0.680894	0.319106	0.5138	0.4862		0.658584	0.341416	0.555728	0.444272	0.75111	0.24889
GRHL2 / ILMN_2060145	0.690195	0.309805		0.62298	0.37702	0.548902	0.451098	0.564598	0.435402		0.730497	0.269503	0.555743	0.444257	0.858247	0.141753		0.533406	0.466594	0.678237	0.321763	0.690761	0.309239		0.969502	0.0304977	0.991371	0.00862881	0.694911	0.305089
GRHL2 / ILMN_2060145	0.569795	0.430205		0.52694	0.47306	0.769454	0.230546	0.803019	0.196981		0.911008	0.088992	0.907185	0.0928146	0.713507	0.286493		0.990691	0.00930861	0.692315	0.307685	0.996248	0.00375181		0.910373	0.0896267	0.927555	0.072445	0.677508	0.322492
GSC / ILMN_1655849	0.6593	0.3407		0.827574	0.172426	0.931703	0.0682967	0.664629	0.335371		0.71032	0.28968	0.512101	0.487899	0.781742	0.218258		0.947891	0.0521095	0.922229	0.0777707	0.816145	0.183855		0.631727	0.368273	0.666063	0.333937	0.5524	0.4476
HAS2 / ILMN_1700935	0.635698	0.364302		0.888143	0.111857	0.704639	0.295361	0.886695	0.113305		0.992306	0.00769449	0.81713	0.18287	0.988453	0.0115474		0.675339	0.324661	0.524613	0.475387	0.723843	0.276157		0.745883	0.254117	0.518377	0.481623	0.806971	0.193029
HAS2 / ILMN_1792978	0.586443	0.413557		0.851945	0.148055	0.73538	0.26462	0.825687	0.174313		0.825832	0.174168	0.737647	0.262353	0.73758	0.26242		0.745232	0.254768	0.890262	0.109738	0.619271	0.380729		0.513836	0.486164	0.621443	0.378557	0.62534	0.37466
HAS2 / ILMN_2243036	0.771365	0.228635		0.712899	0.287101	0.528957	0.471043	0.789027	0.210973		0.515392	0.484608	0.823585	0.176415	0.796973	0.203027		0.700853	0.299147	0.830578	0.169422	0.562389	0.437611		0.540252	0.459748	0.861053	0.138947	0.77773	0.22227
HBEGF / ILMN_2121408	0.730686	0.269314		0.846316	0.153684	0.784201	0.215799	0.776086	0.223914		0.74368	0.25632	0.824188	0.175812	0.517269	0.482731		0.761299	0.238701	0.610934	0.389066	0.762025	0.237975		0.531867	0.468133	0.706893	0.293107	0.728813	0.271187
HES4 / ILMN_1653466	0.653139	0.346861		0.775907	0.224093	0.961643	0.0383575	0.841483	0.158517		0.834275	0.165725	0.66599	0.33401	0.834002	0.165998		0.946971	0.0530288	0.894593	0.105407	0.845623	0.154377		0.791178	0.208822	0.894444	0.105556	0.517415	0.482585
HES5 / ILMN_1794742	0.839152	0.160848		0.947978	0.0520222	0.983617	0.0163829	0.522179	0.477821		0.599548	0.400452	0.576942	0.423058	0.769369	0.230631		0.521253	0.478747	0.953825	0.0461751	0.932649	0.0673508		0.587877	0.412123	0.587435	0.412565	0.760446	0.239554
HOOK1 / ILMN_1741406	0.917308	0.0826918		0.683785	0.316215	0.614783	0.385217	0.909448	0.0905517		0.633438	0.366562	0.534868	0.465132	0.657316	0.342684		0.743546	0.256454	0.763238	0.236762	0.588352	0.411648		0.702112	0.297888	0.83205	0.16795	0.5089	0.4911
HS3ST2 / ILMN_1712475	0.593297	0.406703		0.578192	0.421808	0.566669	0.433331	0.597415	0.402585		0.503631	0.496369	0.557466	0.442534	0.544533	0.455467		0.796599	0.203401	0.784664	0.215336	0.693585	0.306415		0.526709	0.473291	0.531362	0.468638	0.5291	0.4709
IFI30 / ILMN_1807277	0.875179	0.124821		0.511865	0.488135	0.723884	0.276116	0.793936	0.206064		0.787886	0.212114	0.957697	0.0423033	0.728711	0.271289		0.834326	0.165674	0.876405	0.123595	0.585857	0.414143		0.610185	0.389815	0.826114	0.173886	0.90855	0.0914505
IGFBP2 / ILMN_1725193	0.803149	0.196851		0.763313	0.236687	0.593602	0.406398	0.929961	0.0700393		0.655073	0.344927	0.570759	0.429241	0.767643	0.232357		0.558939	0.441061	0.537787	0.462213	0.617872	0.382128		0.671978	0.328022	0.68401	0.31599	0.870175	0.129825
IGFBP3 / ILMN_1746085	0.694364	0.305636		0.528765	0.471235	0.717009	0.282991	0.817814	0.182186		0.594237	0.405763	0.603048	0.396952	0.550348	0.449652		0.571055	0.428945	0.736946	0.263054	0.67688	0.32312		0.825908	0.174092	0.853825	0.146175	0.582629	0.417371
IGFBP3 / ILMN_2396875	0.582887	0.417113		0.500664	0.499336	0.715655	0.284345	0.7852	0.2148		0.543967	0.456033	0.537582	0.462418	0.584991	0.415009		0.619932	0.380068	0.821769	0.178231	0.731878	0.268122		0.779885	0.220115	0.857384	0.142616	0.522738	0.477262
IGFBP4 / ILMN_1665865	0.732257	0.267743		0.721974	0.278026	0.709665	0.290335	0.546789	0.453211		0.55364	0.44636	0.661661	0.338339	0.596561	0.403439		0.591264	0.408736	0.505025	0.494975	0.622537	0.377463		0.88903	0.11097	0.947504	0.0524959	0.635024	0.364976
IL18 / ILMN_1778457	0.512079	0.487921		0.764187	0.235813	0.805373	0.194627	0.506336	0.493664		0.729315	0.270685	0.730841	0.269159	0.923656	0.0763442		0.702716	0.297284	0.927466	0.0725339	0.985276	0.0147239		0.652648	0.347352	0.663764	0.336236	0.66815	0.33185
IL1B / ILMN_1775501	0.563589	0.436411		0.563979	0.436021	0.723672	0.276328	0.86516	0.13484		0.650632	0.349368	0.540566	0.459434	0.65544	0.34456		0.828708	0.171292	0.922645	0.0773548	0.515935	0.484065		0.862421	0.137579	0.946317	0.0536834	0.523569	0.476431
IL1RN / ILMN_1689734	0.640052	0.359948		0.51165	0.48835	0.524252	0.475748	0.521438	0.478562		0.758107	0.241893	0.949683	0.0503174	0.741724	0.258276		0.793825	0.206175	0.575541	0.424459	0.831849	0.168151		0.555551	0.444449	0.69632	0.30368	0.599666	0.400334
IL1RN / ILMN_1774874	0.639099	0.360901		0.746954	0.253046	0.575931	0.424069	0.910278	0.0897223		0.81726	0.18274	0.654833	0.345167	0.814795	0.185205		0.850004	0.149996	0.62544	0.37456	0.893215	0.106785		0.540349	0.459651	0.587725	0.412275	0.561091	0.438909
IL1RN / ILMN_1806249	0.739369	0.260631		0.661677	0.338323	0.609052	0.390948	0.865426	0.134574		0.579219	0.420781	0.643595	0.356405	0.504492	0.495508		0.85488	0.14512	0.837159	0.162841	0.695153	0.304847		0.567701	0.432299	0.636574	0.363426	0.666867	0.333133
IL4R / ILMN_1652185	0.534604	0.465396		0.826259	0.173741	0.558365	0.441635	0.918471	0.0815295		0.526906	0.473094	0.746389	0.253611	0.729403	0.270597		0.715246	0.284754	0.567942	0.432058	0.740455	0.259545		0.514726	0.485274	0.70176	0.29824	0.772984	0.227016
IL4R / ILMN_1691881	0.626597	0.373403		0.878359	0.121641	0.680178	0.319822	0.902384	0.0976163		0.542409	0.457591	0.631631	0.368369	0.637892	0.362108		0.686259	0.313741	0.819175	0.180825	0.614195	0.385805		0.636022	0.363978	0.671847	0.328153	0.572895	0.427105
IRF6 / ILMN_1725946	0.59062	0.40938		0.561965	0.438035	0.514276	0.485724	0.585684	0.414316		0.971366	0.0286344	0.978266	0.0217337	0.770343	0.229657		0.782568	0.217432	0.675071	0.324929	0.740856	0.259144		0.753311	0.246689	0.823401	0.176599	0.508377	0.491623
IRF6 / ILMN_2072357	0.676863	0.323137		0.813772	0.186228	0.778038	0.221962	0.684486	0.315514		0.847483	0.152517	0.903497	0.0965031	0.547549	0.452451		0.572434	0.427566	0.540251	0.459749	0.650533	0.349467		0.711454	0.288546	0.91338	0.0866202	0.704746	0.295254
IRX4 / ILMN_1684108	0.705451	0.294549		0.692145	0.307855	0.901914	0.0980861	0.997082	0.00291816		0.82807	0.17193	0.731686	0.268314	0.96913	0.0308703		0.770911	0.229089	0.730179	0.269821	0.670405	0.329595		0.789256	0.210744	0.672512	0.327488	0.661121	0.338879
ITGB4 / ILMN_1653965	0.826953	0.173047		0.581159	0.418841	0.853946	0.146054	0.869673	0.130327		0.982636	0.0173645	0.952245	0.0477553	0.921179	0.078821		0.961256	0.0387442	0.994923	0.00507723	0.586914	0.413086		0.717397	0.282603	0.679746	0.320254	0.641034	0.358966
ITGB4 / ILMN_2253707	0.709735	0.290265		0.877202	0.122798	0.834537	0.165463	0.721093	0.278907		0.876685	0.123315	0.932476	0.0675239	0.998298	0.00170215		0.936781	0.063219	0.85251	0.14749	0.860986	0.139014		0.534202	0.465798	0.831225	0.168775	0.775274	0.224726
ITGB4 / ILMN_2317543	0.622191	0.377809		0.79426	0.20574	0.864306	0.135694	0.533775	0.466225		0.686936	0.313064	0.882022	0.117978	0.681988	0.318012		0.95798	0.04202	0.552594	0.447406	0.990987	0.00901251		0.914959	0.0850409	0.945887	0.0541132	0.593676	0.406324
ITGB4 / ILMN_2334210	0.578868	0.421132		0.848068	0.151932	0.871377	0.128623	0.591725	0.408275		0.742989	0.257011	0.906681	0.0933194	0.651949	0.348051		0.938829	0.0611708	0.55291	0.44709	0.979317	0.0206832		0.945416	0.0545842	0.964838	0.0351623	0.643177	0.356823
JAG2 / ILMN_1658925	0.741405	0.258595		0.809429	0.190571	0.77089	0.22911	0.670109	0.329891		0.920087	0.0799131	0.917509	0.0824911	0.74712	0.25288		0.855081	0.144919	0.549876	0.450124	0.947806	0.0521938		0.530859	0.469141	0.808059	0.191941	0.772793	0.227207
JAG2 / ILMN_1764729	0.693294	0.306706		0.791409	0.208591	0.806429	0.193571	0.565568	0.434432		0.699962	0.300038	0.758332	0.241668	0.511582	0.488418		0.889436	0.110564	0.799177	0.200823	0.993875	0.00612549		0.891003	0.108997	0.586899	0.413101	0.9639	0.0361003
JAG2 / ILMN_2399523	0.52171	0.47829		0.784131	0.215869	0.823349	0.176651	0.526733	0.473267		0.541479	0.458521	0.693682	0.306318	0.643973	0.356027		0.68509	0.31491	0.723975	0.276025	0.887844	0.112156		0.929911	0.0700888	0.6668	0.3332	0.972275	0.0277246
JUP / ILMN_1733811	0.70219	0.29781		0.829655	0.170345	0.797673	0.202327	0.639064	0.360936		0.721272	0.278728	0.752694	0.247306	0.604007	0.395993		0.622972	0.377028	0.844298	0.155702	0.668639	0.331361		0.703183	0.296817	0.544973	0.455027	0.793883	0.206117
JUP / ILMN_1741970	0.651514	0.348486		0.962186	0.037814	0.92769	0.0723103	0.835661	0.164339		0.599989	0.400011	0.562189	0.437811	0.712612	0.287388		0.754757	0.245243	0.71719	0.28281	0.663075	0.336925		0.570047	0.429953	0.781564	0.218436	0.710102	0.289898
JUP / ILMN_2366864	0.503666	0.496334		0.752365	0.247635	0.887913	0.112087	0.737741	0.262259		0.581684	0.418316	0.779253	0.220747	0.718036	0.281964		0.577172	0.422828	0.635397	0.364603	0.507076	0.492924		0.537899	0.462101	0.606851	0.393149	0.66021	0.33979
KANK2 / ILMN_1716089	0.895392	0.104608		0.593112	0.406888	0.594217	0.405783	0.758275	0.241725		0.609161	0.390839	0.798264	0.201736	0.860911	0.139089		0.614531	0.385469	0.612742	0.387258	0.547353	0.452647		0.574099	0.425901	0.638542	0.361458	0.547786	0.452214
KCNK1 / ILMN_1718863	0.769399	0.230601		0.953869	0.0461308	0.512596	0.487404	0.998725	0.00127457		0.708357	0.291643	0.966806	0.033194	0.850687	0.149313		0.916129	0.0838709	0.560803	0.439197	0.962068	0.0379315		0.533448	0.466552	0.605613	0.394387	0.53284	0.46716
KCNK1 / ILMN_2071641	0.831002	0.168998		0.906523	0.0934768	0.551408	0.448592	0.996108	0.0038925		0.611056	0.388944	0.910088	0.0899122	0.824439	0.175561		0.782245	0.217755	0.69398	0.30602	0.947731	0.052269		0.521267	0.478733	0.630087	0.369913	0.515108	0.484892
KIAA0040 / ILMN_1797191	0.972025	0.0279753		0.725183	0.274817	0.546208	0.453792	0.796106	0.203894		0.940134	0.0598657	0.767646	0.232354	0.926319	0.0736814		0.65754	0.34246	0.656849	0.343151	0.576066	0.423934		0.669489	0.330511	0.763018	0.236982	0.900162	0.0998381
KLF3 / ILMN_1670245	0.566714	0.433286		0.999659	0.000340635	0.99479	0.00520987	0.990916	0.00908441		0.999058	0.000942088	0.99984	0.000159816	0.804536	0.195464		0.940997	0.0590028	0.993384	0.00661597	0.554679	0.445321		0.997403	0.00259729	0.93191	0.0680905	0.995237	0.00476268
KLF3 / ILMN_2048507	0.945167	0.0548327		0.976453	0.023547	0.983281	0.0167193	0.696939	0.303061		0.567113	0.432887	0.788406	0.211594	0.724613	0.275387		0.658899	0.341101	0.687559	0.312441	0.833085	0.166915		0.983584	0.0164159	0.775394	0.224606	0.989629	0.010371
KLF4 / ILMN_1779857	0.729749	0.270251		0.736754	0.263246	0.526113	0.473887	0.81539	0.18461		0.593936	0.406064	0.630993	0.369007	0.714116	0.285884		0.896991	0.103009	0.779879	0.220121	0.840554	0.159446		0.709008	0.290992	0.758617	0.241383	0.656383	0.343617
KLF4 / ILMN_2137789	0.935485	0.0645149		0.706938	0.293062	0.802568	0.197432	0.552725	0.447275		0.956603	0.0433974	0.913938	0.0860618	0.862871	0.137129		0.895652	0.104348	0.88017	0.11983	0.719386	0.280614		0.758738	0.241262	0.687334	0.312666	0.565223	0.434777
KLF5 / ILMN_1770293	0.778876	0.221124		0.830504	0.169496	0.943675	0.0563249	0.639595	0.360405		0.995496	0.00450395	0.980522	0.0194777	0.947289	0.0527113		0.935769	0.0642305	0.769073	0.230927	0.911692	0.0883077		0.752127	0.247873	0.604577	0.395423	0.768981	0.231019
KLF6 / ILMN_1735014	0.907768	0.0922316		0.829471	0.170529	0.629623	0.370377	0.891482	0.108518		0.681218	0.318782	0.508056	0.491944	0.781899	0.218101		0.573887	0.426113	0.692084	0.307916	0.601694	0.398306		0.697462	0.302538	0.740409	0.259591	0.509877	0.490123
KLK10 / ILMN_1688205	0.589928	0.410072		0.688719	0.311281	0.649984	0.350016	0.607345	0.392655		0.861289	0.138711	0.956639	0.0433612	0.551581	0.448419		0.655897	0.344103	0.531829	0.468171	0.691407	0.308593		0.571489	0.428511	0.847754	0.152246	0.759759	0.240241
KLK10 / ILMN_1802246	0.995796	0.00420397		0.923862	0.0761376	0.97678	0.0232204	0.647049	0.352951		0.510269	0.489731	0.824908	0.175092	0.838609	0.161391		0.784839	0.215161	0.617583	0.382417	0.793449	0.206551		0.555782	0.444218	0.799119	0.200881	0.786357	0.213643
KLK5 / ILMN_1718731	0.771738	0.228262		0.850546	0.149454	0.727953	0.272047	0.837096	0.162904		0.844956	0.155044	0.959061	0.0409395	0.589741	0.410259		0.841897	0.158103	0.749702	0.250298	0.768176	0.231824		0.871697	0.128303	0.524912	0.475088	0.938957	0.061043
KLK5 / ILMN_2264029	0.713363	0.286637		0.705874	0.294126	0.608253	0.391747	0.736963	0.263037		0.583871	0.416129	0.51049	0.48951	0.623168	0.376832		0.527546	0.472454	0.51499	0.48501	0.52242	0.47758		0.789764	0.210236	0.60578	0.39422	0.908951	0.091049
KLK5 / ILMN_2353054	0.712612	0.287388		0.821732	0.178268	0.664966	0.335034	0.844852	0.155148		0.842352	0.157648	0.966888	0.0331124	0.651634	0.348366		0.849668	0.150332	0.768827	0.231173	0.765111	0.234889		0.872621	0.127379	0.509956	0.490044	0.941333	0.0586674
KLK7 / ILMN_1745570	0.802154	0.197846		0.720442	0.279558	0.581431	0.418569	0.750355	0.249645		0.689462	0.310538	0.817858	0.182142	0.603083	0.396917		0.949991	0.0500086	0.949757	0.0502428	0.814884	0.185116		0.749295	0.250705	0.520993	0.479007	0.835132	0.164868
KLK7 / ILMN_2395496	0.652132	0.347868		0.865151	0.134849	0.888657	0.111343	0.602798	0.397202		0.541182	0.458818	0.691864	0.308136	0.632398	0.367602		0.735579	0.264421	0.699365	0.300635	0.912954	0.0870458		0.557437	0.442563	0.846164	0.153836	0.778062	0.221938
KLK8 / ILMN_1705252	0.941923	0.058077		0.683556	0.316444	0.845699	0.154301	0.68177	0.31823		0.531697	0.468303	0.701101	0.298899	0.749204	0.250796		0.585899	0.414101	0.838971	0.161029	0.681258	0.318742		0.761746	0.238254	0.737465	0.262535	0.643932	0.356068
KLK8 / ILMN_1735700	0.617556	0.382444		0.640365	0.359635	0.769577	0.230423	0.638432	0.361568		0.903326	0.0966742	0.778281	0.221719	0.881296	0.118704		0.918315	0.0816846	0.915819	0.0841808	0.763584	0.236416		0.577246	0.422754	0.749251	0.250749	0.83311	0.16689
KRT14 / ILMN_1665035	0.500041	0.499959		0.771995	0.228005	0.576789	0.423211	0.822	0.178		0.622418	0.377582	0.913809	0.0861909	0.833893	0.166107		0.76884	0.23116	0.971377	0.0286235	0.766155	0.233845		0.926016	0.0739842	0.714121	0.285879	0.929457	0.0705434
KRT15 / ILMN_1770612	0.63844	0.36156		0.911967	0.0880329	0.692056	0.307944	0.922932	0.0770684		0.639966	0.360034	0.985168	0.0148323	0.962148	0.037852		0.846828	0.153172	0.885053	0.114947	0.601772	0.398228		0.507573	0.492427	0.758398	0.241602	0.784252	0.215748
KRT16 / ILMN_1736760	0.683418	0.316582		0.706454	0.293546	0.75198	0.24802	0.939892	0.0601081		0.710577	0.289423	0.846455	0.153545	0.627351	0.372649		0.899279	0.100721	0.630576	0.369424	0.919263	0.0807375		0.616619	0.383381	0.89885	0.10115	0.92727	0.0727303
KRT16 / ILMN_2228162	0.627292	0.372708		0.921754	0.078246	0.763405	0.236595	0.897316	0.102684		0.57799	0.42201	0.770481	0.229519	0.694719	0.305281		0.716964	0.283036	0.529532	0.470468	0.796193	0.203807		0.589944	0.410056	0.923797	0.0762032	0.793673	0.206327
KRT17 / ILMN_1666845	0.581866	0.418134		0.806932	0.193068	0.585112	0.414888	0.944891	0.055109		0.715271	0.284729	0.933282	0.0667178	0.781502	0.218498		0.851956	0.148044	0.905181	0.0948192	0.572037	0.427963		0.702903	0.297097	0.571195	0.428805	0.80353	0.19647
KRT18 / ILMN_1730848	0.601478	0.398522		0.966678	0.0333223	0.942914	0.057086	0.836055	0.163945		0.882334	0.117666	0.661497	0.338503	0.922245	0.0777548		0.876984	0.123016	0.596079	0.403921	0.924937	0.0750633		0.780566	0.219434	0.799827	0.200173	0.514641	0.485359
KRT18 / ILMN_1803408	0.801865	0.198135		0.626855	0.373145	0.557862	0.442138	0.761105	0.238895		0.764839	0.235161	0.811109	0.188891	0.552018	0.447982		0.86624	0.13376	0.750037	0.249963	0.988513	0.0114867		0.510337	0.489663	0.696062	0.303938	0.706038	0.293962
KRT5 / ILMN_1801632	0.610788	0.389212		0.901948	0.0980519	0.697962	0.302038	0.914414	0.0855863		0.771974	0.228026	0.960038	0.0399618	0.80608	0.19392		0.603479	0.396521	0.814027	0.185973	0.686305	0.313695		0.756539	0.243461	0.617186	0.382814	0.88288	0.11712
KRT6B / ILMN_1669820	0.871059	0.128941		0.85743	0.14257	0.826733	0.173267	0.651857	0.348143		0.598569	0.401431	0.869862	0.130138	0.959051	0.0409485		0.842148	0.157852	0.509707	0.490293	0.911617	0.088383		0.886234	0.113766	0.962461	0.0375394	0.680201	0.319799
KRT6B / ILMN_1698772	0.816552	0.183448		0.503012	0.496988	0.507041	0.492959	0.532089	0.467911		0.518443	0.481557	0.761523	0.238477	0.824638	0.175362		0.549387	0.450613	0.713781	0.286219	0.726643	0.273357		0.832988	0.167012	0.888279	0.111721	0.636321	0.363679
KRT6B / ILMN_1721354	0.7815	0.2185		0.508844	0.491156	0.753292	0.246708	0.824775	0.175225		0.519868	0.480132	0.828647	0.171353	0.870845	0.129155		0.93493	0.0650697	0.929913	0.0700875	0.743572	0.256428		0.598263	0.401737	0.911983	0.0880175	0.831225	0.168775
KRT81 / ILMN_1801442	0.784248	0.215752		0.973291	0.0267093	0.954747	0.0452527	0.839622	0.160378		0.641244	0.358756	0.787976	0.212024	0.617684	0.382316		0.531504	0.468496	0.574032	0.425968	0.618303	0.381697		0.875766	0.124234	0.70504	0.29496	0.974428	0.0255715
LAD1 / ILMN_1701581	0.824265	0.175735		0.573031	0.426969	0.802936	0.197064	0.897102	0.102898		0.968388	0.0316121	0.916208	0.0837915	0.884261	0.115739		0.734873	0.265127	0.500739	0.499261	0.804638	0.195362		0.756783	0.243217	0.833785	0.166215	0.535221	0.464779
LAD1 / ILMN_1782389	0.64322	0.35678		0.686555	0.313445	0.90913	0.0908698	0.82685	0.17315		0.73329	0.26671	0.534244	0.465756	0.760431	0.239569		0.726682	0.273318	0.589228	0.410772	0.859158	0.140842		0.547073	0.452927	0.934162	0.0658382	0.936619	0.0633814
LEPREL1 / ILMN_1657373	0.683868	0.316132		0.536786	0.463214	0.68341	0.31659	0.675487	0.324513		0.514581	0.485419	0.82901	0.17099	0.864725	0.135275		0.827483	0.172517	0.831018	0.168982	0.6805	0.3195		0.764615	0.235385	0.642759	0.357241	0.907793	0.0922072
LGALS7 / ILMN_1661708	0.670135	0.329865		0.653725	0.346275	0.713287	0.286713	0.53124	0.46876		0.65906	0.34094	0.503201	0.496799	0.807768	0.192232		0.919648	0.0803518	0.966062	0.0339383	0.652241	0.347759		0.669922	0.330078	0.853178	0.146822	0.593719	0.406281
LMCD1 / ILMN_1754969	0.770984	0.229016		0.654494	0.345506	0.828753	0.171247	0.666563	0.333437		0.72288	0.27712	0.777337	0.222663	0.506649	0.493351		0.532896	0.467104	0.805079	0.194921	0.767534	0.232466		0.84895	0.15105	0.942773	0.057227	0.592955	0.407045
LRRC1 / ILMN_1725680	0.737867	0.262133		0.51982	0.48018	0.870295	0.129705	0.936983	0.0630171		0.783884	0.216116	0.79516	0.20484	0.647283	0.352717		0.806259	0.193741	0.639991	0.360009	0.801685	0.198315		0.919247	0.0807535	0.8599	0.1401	0.828047	0.171953
LRRC1 / ILMN_1755383	0.833486	0.166514		0.910816	0.0891839	0.866376	0.133624	0.744704	0.255296		0.937666	0.0623345	0.572455	0.427545	0.976195	0.0238054		0.681012	0.318988	0.525184	0.474816	0.720378	0.279622		0.515582	0.484418	0.508698	0.491302	0.512719	0.487281
LSR / ILMN_1749396	0.508458	0.491542		0.854723	0.145277	0.618298	0.381702	0.90183	0.0981704		0.809948	0.190052	0.58826	0.41174	0.837182	0.162818		0.74624	0.25376	0.764294	0.235706	0.943971	0.0560293		0.864601	0.135399	0.582232	0.417768	0.901512	0.0984877
LSR / ILMN_2249677	0.591046	0.408954		0.695148	0.304852	0.859327	0.140673	0.69151	0.30849		0.562948	0.437052	0.639588	0.360412	0.544892	0.455108		0.780013	0.219987	0.548413	0.451587	0.81699	0.18301		0.697663	0.302337	0.633086	0.366914	0.873669	0.126331
LSR / ILMN_2363498	0.892628	0.107372		0.762858	0.237142	0.684663	0.315337	0.734281	0.265719		0.890919	0.109081	0.538461	0.461539	0.961867	0.0381325		0.615902	0.384098	0.881737	0.118263	0.769648	0.230352		0.794619	0.205381	0.635041	0.364959	0.781626	0.218374
LTBP1 / ILMN_1656321	0.507334	0.492666		0.600576	0.399424	0.59597	0.40403	0.796838	0.203162		0.915907	0.0840926	0.937791	0.0622095	0.659896	0.340104		0.779223	0.220777	0.544493	0.455507	0.878536	0.121464		0.661444	0.338556	0.505975	0.494025	0.513326	0.486674
LTBP1 / ILMN_1785402	0.979904	0.0200964		0.996059	0.00394122	0.983773	0.0162271	0.947947	0.0520527		0.841751	0.158249	0.69461	0.30539	0.816231	0.183769		0.717681	0.282319	0.72939	0.27061	0.591846	0.408154		0.828472	0.171528	0.769076	0.230924	0.776389	0.223611
MLPH / ILMN_1795342	0.787147	0.212853		0.739936	0.260064	0.564996	0.435004	0.788994	0.211006		0.569573	0.430427	0.581046	0.418954	0.68401	0.31599		0.574738	0.425262	0.571004	0.428996	0.661809	0.338191		0.555963	0.444037	0.969978	0.0300218	0.928419	0.071581
MME / ILMN_1678170	0.94192	0.0580803		0.691799	0.308201	0.677804	0.322196	0.933462	0.0665377		0.683182	0.316818	0.734394	0.265606	0.51139	0.48861		0.522889	0.477111	0.815614	0.184386	0.765048	0.234952		0.844438	0.155562	0.906381	0.0936193	0.581303	0.418697
MME / ILMN_1696162	0.540137	0.459863		0.868935	0.131065	0.963719	0.0362814	0.680408	0.319592		0.938623	0.0613771	0.979734	0.0202664	0.548313	0.451687		0.862926	0.137074	0.853369	0.146631	0.68841	0.31159		0.878261	0.121739	0.69809	0.30191	0.8645	0.1355
MME / ILMN_1751943	0.725398	0.274602		0.538165	0.461835	0.560594	0.439406	0.632214	0.367786		0.591847	0.408153	0.521417	0.478583	0.629682	0.370318		0.622428	0.377572	0.638426	0.361574	0.5524	0.4476		0.762877	0.237123	0.720834	0.279166	0.655784	0.344216
MME / ILMN_1786319	0.667276	0.332724		0.751173	0.248827	0.551696	0.448304	0.906627	0.0933735		0.520902	0.479098	0.668814	0.331186	0.628374	0.371626		0.964198	0.0358015	0.854876	0.145124	0.9284	0.0716		0.999733	0.000266584	0.997293	0.00270667	0.994159	0.00584142
MMP1 / ILMN_1726448	0.628195	0.371805		0.856324	0.143676	0.836835	0.163165	0.704599	0.295401		0.850272	0.149728	0.960175	0.0398251	0.585827	0.414173		0.713752	0.286248	0.709995	0.290005	0.604965	0.395035		0.617974	0.382026	0.885378	0.114622	0.922934	0.0770659
MMP2 / ILMN_1762106	0.850848	0.149152		0.547695	0.452305	0.764493	0.235507	0.795805	0.204195		0.732762	0.267238	0.602507	0.397493	0.744324	0.255676		0.93445	0.0655499	0.911392	0.0886083	0.78218	0.21782		0.732053	0.267947	0.714378	0.285622	0.672863	0.327137
MPZL2 / ILMN_1730007	0.712502	0.287498		0.629834	0.370166	0.604009	0.395991	0.769536	0.230464		0.767804	0.232196	0.855747	0.144253	0.525396	0.474604		0.81353	0.18647	0.797268	0.202732	0.676183	0.323817		0.685855	0.314145	0.896092	0.103908	0.668307	0.331693
MPZL2 / ILMN_1752932	0.564601	0.435399		0.716357	0.283643	0.612647	0.387353	0.865079	0.134921		0.746459	0.253541	0.875309	0.124691	0.553687	0.446313		0.790271	0.209729	0.664636	0.335364	0.757626	0.242374		0.750293	0.249707	0.943805	0.0561953	0.727976	0.272024
MPZL2 / ILMN_1775016	0.680169	0.319831		0.627559	0.372441	0.526146	0.473854	0.692271	0.307729		0.817049	0.182951	0.646893	0.353107	0.807205	0.192795		0.853589	0.146411	0.941995	0.0580052	0.500471	0.499529		0.528872	0.471128	0.829925	0.170075	0.839945	0.160055
MPZL2 / ILMN_2387078	0.917742	0.0822583		0.552395	0.447605	0.710219	0.289781	0.65237	0.34763		0.698851	0.301149	0.600029	0.399971	0.782757	0.217243		0.840156	0.159844	0.8871	0.1129	0.584793	0.415207		0.73568	0.26432	0.968154	0.0318457	0.808695	0.191305
MST1R / ILMN_1688154	0.641416	0.358584		0.740148	0.259852	0.762557	0.237443	0.547351	0.452649		0.620754	0.379246	0.545348	0.454652	0.74887	0.25113		0.620354	0.379646	0.831188	0.168812	0.678833	0.321167		0.703389	0.296611	0.553044	0.446956	0.689192	0.310808
MYL9 / ILMN_1675062	0.905086	0.0949138		0.567172	0.432828	0.647844	0.352156	0.811655	0.188345		0.610216	0.389784	0.653022	0.346978	0.503456	0.496544		0.52627	0.47373	0.692249	0.307751	0.630882	0.369118		0.569395	0.430605	0.720321	0.279679	0.755899	0.244101
MYL9 / ILMN_1776953	0.940289	0.059711		0.562452	0.437548	0.507151	0.492849	0.629389	0.370611		0.55457	0.44543	0.773465	0.226535	0.713433	0.286567		0.568118	0.431882	0.551251	0.448749	0.638172	0.361828		0.649492	0.350508	0.798514	0.201486	0.557859	0.442141
MYO1D / ILMN_1805999	0.617497	0.382503		0.88449	0.11551	0.968806	0.0311944	0.725625	0.274375		0.962175	0.037825	0.650478	0.349522	0.977814	0.022186		0.684751	0.315249	0.816171	0.183829	0.594105	0.405895		0.900247	0.0997526	0.956092	0.0439082	0.623174	0.376826
MYO5C / ILMN_1808789	0.70295	0.29705		0.743906	0.256094	0.617295	0.382705	0.783503	0.216497		0.6027	0.3973	0.86961	0.13039	0.728892	0.271108		0.521471	0.478529	0.676902	0.323098	0.657107	0.342893		0.505528	0.494472	0.656741	0.343259	0.594187	0.405813
NAIP / ILMN_1684378	0.536275	0.463725		0.514614	0.485386	0.94296	0.0570404	0.990285	0.00971462		0.81766	0.18234	0.680021	0.319979	0.803633	0.196367		0.853893	0.146107	0.718233	0.281767	0.981579	0.0184206		0.662149	0.337851	0.829193	0.170807	0.532461	0.467539
NAIP / ILMN_1760189	0.794045	0.205955		0.676854	0.323146	0.547895	0.452105	0.704691	0.295309		0.795991	0.204009	0.521554	0.478446	0.8536	0.1464		0.629185	0.370815	0.716482	0.283518	0.519312	0.480688		0.914377	0.085623	0.85423	0.14577	0.824619	0.175381
NAIP / ILMN_2260082	0.663862	0.336138		0.836968	0.163032	0.731974	0.268026	0.782124	0.217876		0.625334	0.374666	0.640432	0.359568	0.783936	0.216064		0.573235	0.426765	0.665748	0.334252	0.730298	0.269702		0.733624	0.266376	0.645668	0.354332	0.936683	0.0633169
NAIP / ILMN_2345812	0.519906	0.480094		0.762944	0.237056	0.635039	0.364961	0.784372	0.215628		0.841217	0.158783	0.620704	0.379296	0.879889	0.120111		0.558165	0.441835	0.698167	0.301833	0.618823	0.381177		0.637041	0.362959	0.782167	0.217833	0.828459	0.171541
NDRG1 / ILMN_1809931	0.523798	0.476202		0.894528	0.105472	0.688465	0.311535	0.911305	0.088695		0.969445	0.0305548	0.959236	0.0407642	0.807044	0.192956		0.638138	0.361862	0.639323	0.360677	0.55432	0.44568		0.6546	0.3454	0.860503	0.139497	0.929926	0.0700738
NEBL / ILMN_1675927	0.859186	0.140814		0.817704	0.182296	0.725863	0.274137	0.768025	0.231975		0.581231	0.418769	0.726056	0.273944	0.590294	0.409706		0.844816	0.155184	0.529213	0.470787	0.90133	0.0986702		0.547569	0.452431	0.732073	0.267927	0.8006	0.1994
NEBL / ILMN_1777251	0.584929	0.415071		0.899225	0.100775	0.74058	0.25942	0.888076	0.111924		0.53576	0.46424	0.58949	0.41051	0.612202	0.387798		0.937625	0.0623753	0.774728	0.225272	0.921492	0.0785075		0.932164	0.0678362	0.840944	0.159056	0.828273	0.171727
NEBL / ILMN_1808824	0.83115	0.16885		0.724186	0.275814	0.506359	0.493641	0.85036	0.14964		0.526083	0.473917	0.607462	0.392538	0.57426	0.42574		0.753103	0.246897	0.603322	0.396678	0.755264	0.244736		0.512851	0.487149	0.68705	0.31295	0.714052	0.285948
NEFM / ILMN_2215989	0.859328	0.140672		0.638773	0.361227	0.518429	0.481571	0.730021	0.269979		0.52384	0.47616	0.872937	0.127063	0.652448	0.347552		0.574682	0.425318	0.850696	0.149304	0.762485	0.237515		0.730501	0.269499	0.924714	0.0752862	0.742112	0.257888
NID1 / ILMN_1674719	0.625228	0.374772		0.915592	0.0844082	0.861459	0.138541	0.809715	0.190285		0.777212	0.222788	0.704574	0.295426	0.93231	0.0676896		0.569449	0.430551	0.673855	0.326145	0.584997	0.415003		0.682422	0.317578	0.780737	0.219263	0.53667	0.46333
NMU / ILMN_2162253	0.645026	0.354974		0.587043	0.412957	0.828464	0.171536	0.799123	0.200877		0.592114	0.407886	0.524221	0.475779	0.650308	0.349692		0.7721	0.2279	0.583721	0.416279	0.860981	0.139019		0.841305	0.158695	0.60778	0.39222	0.933461	0.0665394
NR2F1 / ILMN_1786197	0.527573	0.472427		0.897261	0.102739	0.672153	0.327847	0.941598	0.0584017		0.870149	0.129851	0.823449	0.176551	0.773974	0.226026		0.57192	0.42808	0.517288	0.482712	0.589307	0.410693		0.59061	0.40939	0.762434	0.237566	0.634848	0.365152
NRP1 / ILMN_1699574	0.564869	0.435131		0.591103	0.408897	0.516135	0.483865	0.645705	0.354295		0.727322	0.272678	0.511979	0.488021	0.787653	0.212347		0.883704	0.116296	0.603705	0.396295	0.918277	0.0817228		0.504674	0.495326	0.715023	0.284977	0.710362	0.289638
NRP1 / ILMN_1742547	0.707193	0.292807		0.686681	0.313319	0.576035	0.423965	0.857604	0.142396		0.753788	0.246212	0.719417	0.280583	0.918284	0.081716		0.824197	0.175803	0.736536	0.263464	0.75075	0.24925		0.827919	0.172081	0.853714	0.146286	0.568748	0.431252
NUP62CL / ILMN_1756550	0.703891	0.296109		0.564259	0.435741	0.806648	0.193352	0.909048	0.0909524		0.894694	0.105306	0.843117	0.156883	0.772406	0.227594		0.864658	0.135342	0.629704	0.370296	0.958213	0.0417866		0.525693	0.474307	0.949791	0.0502086	0.976644	0.023356
OCLN / ILMN_1724149	0.982968	0.017032		0.528507	0.471493	0.634465	0.365535	0.59909	0.40091		0.842889	0.157111	0.956779	0.0432212	0.569329	0.430671		0.645521	0.354479	0.821271	0.178729	0.639146	0.360854		0.66207	0.33793	0.844091	0.155909	0.700218	0.299782
OCLN / ILMN_2255088	0.703419	0.296581		0.901873	0.0981273	0.721134	0.278866	0.907455	0.0925452		0.774884	0.225116	0.582426	0.417574	0.801267	0.198733		0.827386	0.172614	0.613459	0.386541	0.84199	0.15801		0.816539	0.183461	0.702059	0.297941	0.823787	0.176213
OLFML3 / ILMN_1727532	0.581776	0.418224		0.788219	0.211781	0.869487	0.130513	0.605841	0.394159		0.634806	0.365194	0.601202	0.398798	0.771907	0.228093		0.646646	0.353354	0.539249	0.460751	0.659097	0.340903		0.73348	0.26652	0.52891	0.47109	0.746124	0.253876
OVOL2 / ILMN_1724832	0.774615	0.225385		0.550586	0.449414	0.565391	0.434609	0.657714	0.342286		0.811087	0.188913	0.569266	0.430734	0.854702	0.145298		0.651689	0.348311	0.812991	0.187009	0.629802	0.370198		0.71113	0.28887	0.548207	0.451793	0.78583	0.21417
PCOLCE / ILMN_1707070	0.649662	0.350338		0.505705	0.494295	0.533567	0.466433	0.579618	0.420382		0.642096	0.357904	0.582591	0.417409	0.765582	0.234418		0.707435	0.292565	0.725983	0.274017	0.575887	0.424113		0.699859	0.300141	0.586841	0.413159	0.727111	0.272889
PDGFC / ILMN_1683023	0.933046	0.0669538		0.565649	0.434351	0.686632	0.313368	0.680707	0.319293		0.501332	0.498668	0.876424	0.123576	0.839308	0.160692		0.646813	0.353187	0.579209	0.420791	0.789549	0.210451		0.51283	0.48717	0.656201	0.343799	0.667226	0.332774
PERP / ILMN_1775829	0.622827	0.377173		0.544396	0.455604	0.705799	0.294201	0.83676	0.16324		0.655058	0.344942	0.721737	0.278263	0.517539	0.482461		0.600731	0.399269	0.780129	0.219871	0.64439	0.35561		0.848184	0.151816	0.909266	0.0907337	0.633024	0.366976
PI3 / ILMN_1693192	0.95367	0.0463302		0.893515	0.106485	0.794518	0.205482	0.830635	0.169365		0.794933	0.205067	0.802732	0.197268	0.622748	0.377252		0.625369	0.374631	0.871537	0.128463	0.683755	0.316245		0.544262	0.455738	0.545299	0.454701	0.584485	0.415515
PLK1S1 / ILMN_1779536	0.503556	0.496444		0.722959	0.277041	0.636581	0.363419	0.747739	0.252261		0.508265	0.491735	0.568955	0.431045	0.58776	0.41224		0.67224	0.32776	0.683954	0.316046	0.867239	0.132761		0.604397	0.395603	0.89295	0.10705	0.711841	0.288159
PLS1 / ILMN_1759206	0.63878	0.36122		0.577555	0.422445	0.509652	0.490348	0.623638	0.376362		0.880066	0.119934	0.856886	0.143114	0.727134	0.272866		0.88327	0.11673	0.783178	0.216822	0.815395	0.184605		0.560783	0.439217	0.525395	0.474605	0.591144	0.408856
PLS1 / ILMN_2074044	0.771435	0.228565		0.612851	0.387149	0.571881	0.428119	0.606161	0.393839		0.829944	0.170056	0.69715	0.30285	0.783405	0.216595		0.508966	0.491034	0.630691	0.369309	0.630825	0.369175		0.853677	0.146323	0.713553	0.286447	0.834851	0.165149
PMP22 / ILMN_1659312	0.770756	0.229244		0.614093	0.385907	0.555097	0.444903	0.624903	0.375097		0.707751	0.292249	0.680675	0.319325	0.622139	0.377861		0.545784	0.454216	0.519415	0.480585	0.550457	0.449543		0.877433	0.122567	0.8439	0.1561	0.743096	0.256904
PMP22 / ILMN_1785646	0.789426	0.210574		0.532552	0.467448	0.654693	0.345307	0.62642	0.37358		0.726947	0.273053	0.601716	0.398284	0.879991	0.120009		0.607427	0.392573	0.555328	0.444672	0.601656	0.398344		0.767217	0.232783	0.893273	0.106727	0.598393	0.401607
PMP22 / ILMN_1810864	0.638589	0.361411		0.547339	0.452661	0.782201	0.217799	0.796599	0.203401		0.569579	0.430421	0.784138	0.215862	0.670348	0.329652		0.621453	0.378547	0.710613	0.289387	0.544971	0.455029		0.798633	0.201367	0.915002	0.0849979	0.506004	0.493996
POLR3G / ILMN_1746893	0.67276	0.32724		0.611205	0.388795	0.649211	0.350789	0.541431	0.458569		0.862136	0.137864	0.904688	0.0953121	0.598836	0.401164		0.939028	0.0609717	0.794961	0.205039	0.912024	0.0879757		0.842751	0.157249	0.804187	0.195813	0.729936	0.270064
POLR3G / ILMN_2070349	0.868056	0.131944		0.569038	0.430962	0.753981	0.246019	0.881594	0.118406		0.88679	0.11321	0.60159	0.39841	0.916419	0.0835813		0.848273	0.151727	0.910001	0.0899987	0.505264	0.494736		0.648448	0.351552	0.588382	0.411618	0.656464	0.343536
POSTN / ILMN_1790761	0.783129	0.216871		0.902377	0.0976233	0.90286	0.0971396	0.650185	0.349815		0.59387	0.40613	0.842806	0.157194	0.736782	0.263218		0.856756	0.143244	0.544253	0.455747	0.919171	0.0808288		0.753178	0.246822	0.770208	0.229792	0.594917	0.405083
POSTN / ILMN_2196328	0.905351	0.0946493		0.9119	0.0880997	0.888198	0.111802	0.706677	0.293323		0.658053	0.341947	0.907397	0.0926027	0.718088	0.281912		0.870337	0.129663	0.603662	0.396338	0.911149	0.0888506		0.711934	0.288066	0.692141	0.307859	0.610645	0.389355
PPAP2B / ILMN_1672608	0.861323	0.138677		0.800967	0.199033	0.68118	0.31882	0.774179	0.225821		0.572777	0.427223	0.51183	0.48817	0.565532	0.434468		0.546698	0.453302	0.548792	0.451208	0.602436	0.397564		0.556834	0.443166	0.526954	0.473046	0.589972	0.410028
PPAP2B / ILMN_2388800	0.530019	0.469981		0.551399	0.448601	0.661884	0.338116	0.797812	0.202188		0.596392	0.403608	0.577776	0.422224	0.532672	0.467328		0.748154	0.251846	0.659875	0.340125	0.69566	0.30434		0.92257	0.0774305	0.933362	0.0666378	0.692177	0.307823
PPAP2B / ILMN_2408683	0.614443	0.385557		0.635239	0.364761	0.502762	0.497238	0.729138	0.270862		0.761236	0.238764	0.593168	0.406832	0.757067	0.242933		0.55994	0.44006	0.555202	0.444798	0.520963	0.479037		0.883985	0.116015	0.902113	0.0978872	0.64262	0.35738
PPM1D / ILMN_1670875	0.966354	0.0336463		0.912112	0.0878876	0.894193	0.105807	0.733054	0.266946		0.534832	0.465168	0.524317	0.475683	0.53263	0.46737		0.743532	0.256468	0.92561	0.0743903	0.601109	0.398891		0.769202	0.230798	0.913155	0.0868454	0.521458	0.478542
PRKCH / ILMN_1780898	0.524574	0.475426		0.543306	0.456694	0.685352	0.314648	0.641996	0.358004		0.575639	0.424361	0.564899	0.435101	0.528813	0.471187		0.651232	0.348768	0.75343	0.24657	0.869609	0.130391		0.814513	0.185487	0.523017	0.476983	0.905466	0.0945342
PRR16 / ILMN_1709153	0.600131	0.399869		0.583244	0.416756	0.773706	0.226294	0.917738	0.082262		0.859538	0.140462	0.782398	0.217602	0.765742	0.234258		0.859085	0.140915	0.571292	0.428708	0.930061	0.069939		0.979311	0.0206888	0.998964	0.00103583	0.525358	0.474642
PRRG4 / ILMN_1661809	0.658718	0.341282		0.601872	0.398128	0.743599	0.256401	0.6854	0.3146		0.84006	0.15994	0.614225	0.385775	0.872722	0.127278		0.593655	0.406345	0.511296	0.488704	0.6163	0.3837		0.712656	0.287344	0.770452	0.229548	0.566165	0.433835
PRRG4 / ILMN_2219437	0.717014	0.282986		0.934418	0.0655816	0.950263	0.049737	0.644007	0.355993		0.81623	0.18377	0.593411	0.406589	0.84303	0.15697		0.504033	0.495967	0.59954	0.40046	0.630789	0.369211		0.918565	0.0814349	0.816812	0.183188	0.809301	0.190699
PRRX1 / ILMN_1739496	0.809111	0.190889		0.515204	0.484796	0.686516	0.313484	0.764036	0.235964		0.748334	0.251666	0.772076	0.227924	0.580553	0.419447		0.843083	0.156917	0.511449	0.488551	0.903927	0.0960729		0.636256	0.363744	0.514623	0.485377	0.698527	0.301473
PRRX1 / ILMN_1811851	0.889618	0.110382		0.63067	0.36933	0.537082	0.462918	0.747589	0.252411		0.9538	0.0461996	0.958551	0.0414486	0.751097	0.248903		0.952603	0.047397	0.775071	0.224929	0.938792	0.0612077		0.551631	0.448369	0.610867	0.389133	0.552158	0.447842
PRSS8 / ILMN_1796461	0.730992	0.269008		0.562242	0.437758	0.544159	0.455841	0.560437	0.439563		0.644086	0.355914	0.672084	0.327916	0.532862	0.467138		0.651366	0.348634	0.898216	0.101784	0.955088	0.0449123		0.675285	0.324715	0.644411	0.355589	0.812574	0.187426
PTGER2 / ILMN_1703926	0.840648	0.159352		0.72923	0.27077	0.728401	0.271599	0.932726	0.0672738		0.669355	0.330645	0.926403	0.0735967	0.808629	0.191371		0.500985	0.499015	0.936873	0.0631265	0.967956	0.0320441		0.738335	0.261665	0.510417	0.489583	0.793856	0.206144
PTPN3 / ILMN_1717294	0.512916	0.487084		0.510268	0.489732	0.722165	0.277835	0.763499	0.236501		0.740634	0.259366	0.559902	0.440098	0.871671	0.128329		0.598203	0.401797	0.544047	0.455953	0.660641	0.339359		0.600102	0.399898	0.63253	0.36747	0.597478	0.402522
PTX3 / ILMN_1801842	0.946862	0.0531381		0.960975	0.0390246	0.989429	0.0105706	0.557138	0.442862		0.960852	0.0391476	0.967546	0.0324544	0.745731	0.254269		0.614176	0.385824	0.867654	0.132346	0.913821	0.0861792		0.95032	0.0496795	0.945903	0.0540973	0.772317	0.227683
PVRL3 / ILMN_1727633	0.578215	0.421785		0.8834	0.1166	0.652814	0.347186	0.993475	0.00652485		0.535454	0.464546	0.543534	0.456466	0.508443	0.491557		0.713273	0.286727	0.583972	0.416028	0.715474	0.284526		0.500827	0.499173	0.794718	0.205282	0.747766	0.252234
PVRL3 / ILMN_2188521	0.655414	0.344586		0.737535	0.262465	0.71646	0.28354	0.961269	0.0387313		0.638288	0.361712	0.673508	0.326492	0.835777	0.164223		0.80553	0.19447	0.739179	0.260821	0.707775	0.292225		0.860896	0.139104	0.71534	0.28466	0.96766	0.0323404
RAB25 / ILMN_1791826	0.791602	0.208398		0.966733	0.0332666	0.943527	0.0564731	0.835333	0.164667		0.896963	0.103037	0.873862	0.126138	0.772053	0.227947		0.510362	0.489638	0.546051	0.453949	0.528986	0.471014		0.544927	0.455073	0.655285	0.344715	0.50177	0.49823
RGL1 / ILMN_1654398	0.95456	0.0454397		0.888976	0.111024	0.506144	0.493856	0.978788	0.021212		0.505919	0.494081	0.776037	0.223963	0.780059	0.219941		0.888987	0.111013	0.886351	0.113649	0.711088	0.288912		0.800672	0.199328	0.617742	0.382258	0.829165	0.170835
RGS4 / ILMN_1758067	0.612173	0.387827		0.622737	0.377263	0.903211	0.0967893	0.912064	0.0879355		0.73748	0.26252	0.521308	0.478692	0.804522	0.195478		0.629437	0.370563	0.912117	0.0878827	0.788625	0.211375		0.74912	0.25088	0.557823	0.442177	0.764449	0.235551
RHBDF2 / ILMN_1691717	0.712718	0.287282		0.829944	0.170056	0.649415	0.350585	0.85225	0.14775		0.909754	0.0902459	0.922022	0.0779776	0.698963	0.301037		0.954596	0.0454042	0.663375	0.336625	0.973139	0.0268607		0.712475	0.287525	0.891109	0.108891	0.987097	0.0129031
RHBDF2 / ILMN_1735792	0.543527	0.456473		0.698507	0.301493	0.679238	0.320762	0.591914	0.408086		0.846294	0.153706	0.731861	0.268139	0.782355	0.217645		0.800268	0.199732	0.525685	0.474315	0.889295	0.110705		0.807141	0.192859	0.946304	0.0536958	0.998953	0.00104655
RHBDF2 / ILMN_2275126	0.939141	0.0608587		0.518583	0.481417	0.647939	0.352061	0.700996	0.299004		0.916764	0.0832365	0.846168	0.153832	0.818526	0.181474		0.547555	0.452445	0.506763	0.493237	0.573566	0.426434		0.923093	0.076907	0.896208	0.103792	0.812671	0.187329
RHBDF2 / ILMN_2373062	0.548959	0.451041		0.822299	0.177701	0.540585	0.459415	0.908509	0.0914906		0.871891	0.128109	0.841019	0.158981	0.72284	0.27716		0.962259	0.037741	0.747394	0.252606	0.964652	0.0353476		0.786288	0.213712	0.912131	0.0878685	0.994618	0.00538172
RHOD / ILMN_2089167	0.855312	0.144688		0.679488	0.320512	0.568835	0.431165	0.736986	0.263014		0.739102	0.260898	0.547777	0.452223	0.855721	0.144279		0.601805	0.398195	0.667135	0.332865	0.785648	0.214352		0.841713	0.158287	0.642261	0.357739	0.81435	0.18565
RLN2 / ILMN_1744887	0.78309	0.21691		0.955059	0.0449407	0.921205	0.0787947	0.839724	0.160276		0.849992	0.150008	0.966005	0.033995	0.622931	0.377069		0.570547	0.429453	0.739337	0.260663	0.729142	0.270858		0.567177	0.432823	0.656174	0.343826	0.77576	0.22424
RLN2 / ILMN_1748529	0.652641	0.347359		0.954461	0.0455386	0.906853	0.0931468	0.872207	0.127793		0.94204	0.0579604	0.911204	0.0887956	0.804402	0.195598		0.63785	0.36215	0.680091	0.319909	0.857827	0.142173		0.724734	0.275266	0.770135	0.229865	0.955395	0.0446051
RNF128 / ILMN_1707807	0.740568	0.259432		0.914988	0.0850116	0.990835	0.00916495	0.591914	0.408086		0.567696	0.432304	0.683515	0.316485	0.55143	0.44857		0.913986	0.0860139	0.836514	0.163486	0.827149	0.172851		0.635587	0.364413	0.527036	0.472964	0.774005	0.225995
RNF128 / ILMN_1775742	0.870432	0.129568		0.972527	0.027473	0.937964	0.0620357	0.863104	0.136896		0.628108	0.371892	0.571619	0.428381	0.58339	0.41661		0.751992	0.248008	0.740215	0.259785	0.942893	0.0571074		0.620817	0.379183	0.68134	0.31866	0.520464	0.479536
RNF128 / ILMN_1778338	0.521028	0.478972		0.74637	0.25363	0.526209	0.473791	0.84651	0.15349		0.612907	0.387093	0.73353	0.26647	0.868956	0.131044		0.696182	0.303818	0.60471	0.39529	0.675519	0.324481		0.511083	0.488917	0.813223	0.186777	0.776571	0.223429
ROR1 / ILMN_1655904	0.544019	0.455981		0.863803	0.136197	0.798278	0.201722	0.760016	0.239984		0.576768	0.423232	0.603214	0.396786	0.515504	0.484496		0.508168	0.491832	0.594289	0.405711	0.541814	0.458186		0.59816	0.40184	0.743839	0.256161	0.630023	0.369977
ROR1 / ILMN_1665795	0.719528	0.280472		0.510664	0.489336	0.801447	0.198553	0.864556	0.135444		0.708513	0.291487	0.507062	0.492938	0.772229	0.227771		0.631556	0.368444	0.587206	0.412794	0.74611	0.25389		0.832821	0.167179	0.566665	0.433335	0.842314	0.157686
RPS6KA1 / ILMN_1715173	0.562984	0.437016		0.561324	0.438676	0.600868	0.399132	0.738202	0.261798		0.696505	0.303495	0.743727	0.256273	0.501999	0.498001		0.5622	0.4378	0.536137	0.463863	0.62755	0.37245		0.743561	0.256439	0.926269	0.0737312	0.655884	0.344116
RPS6KA1 / ILMN_2251452	0.672714	0.327286		0.718315	0.281685	0.535902	0.464098	0.795521	0.204479		0.839849	0.160151	0.773083	0.226917	0.75377	0.24623		0.532614	0.467386	0.836549	0.163451	0.819964	0.180036		0.971422	0.028578	0.963343	0.0366572	0.796954	0.203046
RTEL1 / ILMN_1709538	0.635777	0.364223		0.600282	0.399718	0.682128	0.317872	0.845891	0.154109		0.83797	0.16203	0.928907	0.0710929	0.547965	0.452035		0.689682	0.310318	0.5061	0.4939	0.772532	0.227468		0.718394	0.281606	0.947203	0.0527971	0.991723	0.00827708
RTEL1 / ILMN_1778629	0.506091	0.493909		0.906643	0.0933571	0.854495	0.145505	0.76009	0.23991		0.920485	0.0795145	0.973384	0.0266156	0.522805	0.477195		0.862642	0.137358	0.907278	0.092722	0.608853	0.391147		0.936765	0.0632352	0.898414	0.101586	0.788787	0.211213
RTEL1 / ILMN_1803162	0.714739	0.285261		0.981976	0.0180244	0.500994	0.499006	0.999615	0.000385366		0.933767	0.0662329	0.990973	0.00902655	0.566295	0.433705		0.723717	0.276283	0.874299	0.125701	0.602457	0.397543		0.874464	0.125536	0.985931	0.0140687	0.752838	0.247162
S100A14 / ILMN_1783287	0.807469	0.192531		0.536511	0.463489	0.667896	0.332104	0.693326	0.306674		0.552684	0.447316	0.787817	0.212183	0.815429	0.184571		0.771589	0.228411	0.659059	0.340941	0.740952	0.259048		0.700428	0.299572	0.882441	0.117559	0.625463	0.374537
S100A7 / ILMN_1757351	0.707134	0.292866		0.515877	0.484123	0.796067	0.203933	0.864463	0.135537		0.814966	0.185034	0.937109	0.0628906	0.69057	0.30943		0.700336	0.299664	0.892412	0.107588	0.724863	0.275137		0.748568	0.251432	0.60466	0.39534	0.873912	0.126088
S100A8 / ILMN_1729801	0.749076	0.250924		0.881801	0.118199	0.588719	0.411281	0.993497	0.00650299		0.647744	0.352256	0.730032	0.269968	0.553559	0.446441		0.804611	0.195389	0.874709	0.125291	0.54467	0.45533		0.845229	0.154771	0.899181	0.100819	0.616403	0.383597
SAA1 / ILMN_1701017	0.598077	0.401923		0.937743	0.0622575	0.752859	0.247141	0.935253	0.0647466		0.651009	0.348991	0.812078	0.187922	0.646837	0.353163		0.639465	0.360535	0.501463	0.498537	0.697426	0.302574		0.608054	0.391946	0.906376	0.093624	0.928045	0.0719548
SAA1 / ILMN_1808732	0.57186	0.42814		0.573102	0.426898	0.524432	0.475568	0.657088	0.342912		0.844467	0.155533	0.814487	0.185513	0.732881	0.267119		0.527524	0.472476	0.815536	0.184464	0.825977	0.174023		0.854777	0.145223	0.547474	0.452526	0.89304	0.10696
SAA1 / ILMN_2304512	0.590692	0.409308		0.797973	0.202027	0.694309	0.305691	0.970738	0.0292622		0.527188	0.472812	0.619758	0.380242	0.686301	0.313699		0.736427	0.263573	0.795167	0.204833	0.500563	0.499437		0.712293	0.287707	0.515	0.485	0.854739	0.145261
SAA2 / ILMN_1728262	0.547718	0.452282		0.822821	0.177179	0.597433	0.402567	0.909685	0.090315		0.744726	0.255274	0.52028	0.47972	0.810607	0.189393		0.782794	0.217206	0.884501	0.115499	0.667324	0.332676		0.875049	0.124951	0.753453	0.246547	0.844304	0.155696
SCCPDH / ILMN_1795839	0.611546	0.388454		0.706223	0.293777	0.510765	0.489235	0.834635	0.165365		0.830098	0.169902	0.91474	0.0852602	0.519546	0.480454		0.675647	0.324353	0.510355	0.489645	0.738858	0.261142		0.834894	0.165106	0.956966	0.0430345	0.65981	0.34019
SCCPDH / ILMN_2156936	0.969399	0.0306008		0.917259	0.0827408	0.8046	0.1954	0.878289	0.121711		0.862539	0.137461	0.881448	0.118552	0.664326	0.335674		0.838104	0.161896	0.723542	0.276458	0.789379	0.210621		0.811445	0.188555	0.879262	0.120738	0.575718	0.424282
SEMA5A / ILMN_1656927	0.539737	0.460263		0.538817	0.461183	0.679234	0.320766	0.655213	0.344787		0.825255	0.174745	0.801215	0.198785	0.672338	0.327662		0.567771	0.432229	0.825604	0.174396	0.891045	0.108955		0.742203	0.257797	0.822387	0.177613	0.903701	0.0962993
SEMA5A / ILMN_1880012	0.577274	0.422726		0.529834	0.470166	0.570994	0.429006	0.505226	0.494774		0.926456	0.0735438	0.968474	0.0315265	0.601591	0.398409		0.600672	0.399328	0.675291	0.324709	0.777098	0.222902		0.834958	0.165042	0.54283	0.45717	0.869168	0.130832
SEPT6 / ILMN_1661342	0.586535	0.413465		0.724938	0.275062	0.810662	0.189338	0.589434	0.410566		0.801947	0.198053	0.714969	0.285031	0.734356	0.265644		0.809877	0.190123	0.762328	0.237672	0.698303	0.301697		0.579643	0.420357	0.592844	0.407156	0.593917	0.406083
SEPT6 / ILMN_1681798	0.730994	0.269006		0.523604	0.476396	0.777718	0.222282	0.749723	0.250277		0.670458	0.329542	0.921967	0.0780332	0.679254	0.320746		0.953518	0.046482	0.926272	0.073728	0.814965	0.185035		0.698519	0.301481	0.583541	0.416459	0.737648	0.262352
SEPT6 / ILMN_2399264	0.923766	0.0762335		0.95217	0.0478304	0.934077	0.0659231	0.786265	0.213735		0.709249	0.290751	0.666351	0.333649	0.646711	0.353289		0.606306	0.393694	0.595759	0.404241	0.553149	0.446851		0.783577	0.216423	0.636254	0.363746	0.826256	0.173744
SERPINB1 / ILMN_1679133	0.843534	0.156466		0.615063	0.384937	0.775494	0.224506	0.94666	0.0533405		0.592763	0.407237	0.815868	0.184132	0.683143	0.316857		0.991371	0.00862916	0.988857	0.0111427	0.884778	0.115222		0.66129	0.33871	0.608376	0.391624	0.804976	0.195024
SERPINB2 / ILMN_2150851	0.551662	0.448338		0.56571	0.43429	0.61186	0.38814	0.533327	0.466673		0.600999	0.399001	0.705772	0.294228	0.549649	0.450351		0.816473	0.183527	0.72478	0.27522	0.748553	0.251447		0.519369	0.480631	0.734699	0.265301	0.731419	0.268581
SERPINB2 / ILMN_2150856	0.949487	0.0505125		0.520559	0.479441	0.612287	0.387713	0.643529	0.356471		0.812545	0.187455	0.515981	0.484019	0.877039	0.122961		0.740934	0.259066	0.672863	0.327137	0.672748	0.327252		0.514971	0.485029	0.512727	0.487273	0.539255	0.460745
SERPINE1 / ILMN_1744381	0.779402	0.220598		0.998605	0.00139491	0.93264	0.06736	0.99871	0.00129016		0.791935	0.208065	0.885889	0.114111	0.536288	0.463712		0.972768	0.0272317	0.810114	0.189886	0.971467	0.028533		0.965285	0.0347146	0.866652	0.133348	0.88881	0.11119
SH2D3A / ILMN_1772466	0.58709	0.41291		0.773253	0.226747	0.897275	0.102725	0.663062	0.336938		0.538604	0.461396	0.673991	0.326009	0.613604	0.386396		0.591522	0.408478	0.562347	0.437653	0.574388	0.425612		0.530743	0.469257	0.676366	0.323634	0.571698	0.428302
SLC2A9 / ILMN_1668312	0.53182	0.46818		0.552309	0.447691	0.842101	0.157899	0.874336	0.125664		0.829368	0.170632	0.805374	0.194626	0.684648	0.315352		0.92256	0.0774405	0.969414	0.0305859	0.565951	0.434049		0.983992	0.0160081	0.95522	0.0447804	0.917482	0.0825181
SLC2A9 / ILMN_1723803	0.848628	0.151372		0.898554	0.101446	0.773732	0.226268	0.837551	0.162449		0.812174	0.187826	0.974924	0.0250765	0.687008	0.312992		0.614857	0.385143	0.69396	0.30604	0.525534	0.474466		0.757656	0.242344	0.858263	0.141737	0.975162	0.0248381
SLC2A9 / ILMN_1738406	0.551797	0.448203		0.520963	0.479037	0.623173	0.376827	0.677031	0.322969		0.623313	0.376687	0.651759	0.348241	0.561976	0.438024		0.595827	0.404173	0.728117	0.271883	0.605077	0.394923		0.551504	0.448496	0.560739	0.439261	0.544956	0.455044
SLC6A10P / ILMN_1704446	0.640665	0.359335		0.825997	0.174003	0.834081	0.165919	0.616484	0.383516		0.801491	0.198509	0.526154	0.473846	0.874279	0.125721		0.546051	0.453949	0.725784	0.274216	0.796993	0.203007		0.592028	0.407972	0.87523	0.12477	0.764364	0.235636
SLC6A10P / ILMN_1772482	0.879632	0.120368		0.799773	0.200227	0.778128	0.221872	0.658071	0.341929		0.506727	0.493273	0.73165	0.26835	0.722882	0.277118		0.728763	0.271237	0.857894	0.142106	0.532816	0.467184		0.8655	0.1345	0.942414	0.0575858	0.642534	0.357466
SLC6A8 / ILMN_1806349	0.591922	0.408078		0.866338	0.133662	0.926108	0.0738916	0.508094	0.491906		0.86166	0.13834	0.618469	0.381531	0.958387	0.0416125		0.578224	0.421776	0.728355	0.271645	0.671334	0.328666		0.681032	0.318968	0.822807	0.177193	0.600929	0.399071
SLPI / ILMN_2114720	0.931213	0.068787		0.687734	0.312266	0.561021	0.438979	0.887789	0.112211		0.675749	0.324251	0.564756	0.435244	0.690146	0.309854		0.646084	0.353916	0.652529	0.347471	0.812059	0.187941		0.635311	0.364689	0.695898	0.304102	0.527185	0.472815
SMPDL3B / ILMN_1678095	0.811453	0.188547		0.841269	0.158731	0.874798	0.125202	0.595043	0.404957		0.956289	0.0437105	0.897314	0.102686	0.863444	0.136556		0.955392	0.0446083	0.912114	0.0878857	0.857719	0.142281		0.731122	0.268878	0.591526	0.408474	0.877489	0.122511
SMPDL3B / ILMN_1719660	0.89125	0.10875		0.58281	0.41719	0.652869	0.347131	0.768687	0.231313		0.557896	0.442104	0.77917	0.22083	0.821541	0.178459		0.866157	0.133843	0.813096	0.186904	0.747865	0.252135		0.874669	0.125331	0.824359	0.175641	0.996934	0.00306605
SMPDL3B / ILMN_1789913	0.624248	0.375752		0.698797	0.301203	0.771418	0.228582	0.971236	0.0287642		0.902772	0.0972282	0.792221	0.207779	0.833294	0.166706		0.745682	0.254318	0.67517	0.32483	0.680283	0.319717		0.892452	0.107548	0.51112	0.48888	0.96136	0.0386396
SNAI1 / ILMN_1758086	0.858802	0.141198		0.649333	0.350667	0.696567	0.303433	0.898434	0.101566		0.739571	0.260429	0.713832	0.286168	0.639467	0.360533		0.995688	0.00431189	0.98745	0.01255	0.93582	0.0641801		0.971007	0.0289928	0.995129	0.00487126	0.549679	0.450321
SNAI2 / ILMN_1655740	0.824021	0.175979		0.972541	0.027459	0.978423	0.0215772	0.705404	0.294596		0.718259	0.281741	0.53411	0.46589	0.787183	0.212817		0.957005	0.0429952	0.723964	0.276036	0.970032	0.0299683		0.639144	0.360856	0.596263	0.403737	0.846916	0.153084
SNAI2 / ILMN_2082585	0.783713	0.216287		0.96223	0.0377703	0.955862	0.0441385	0.744564	0.255436		0.77683	0.22317	0.527215	0.472785	0.852959	0.147041		0.958824	0.0411759	0.70823	0.29177	0.977591	0.0224092		0.684225	0.315775	0.543124	0.456876	0.766722	0.233278
SNCA / ILMN_1701933	0.6468	0.3532		0.776072	0.223928	0.970779	0.0292211	0.916848	0.0831515		0.77248	0.22752	0.672407	0.327593	0.735351	0.264649		0.939075	0.0609254	0.999814	0.000186241	0.750396	0.249604		0.530888	0.469112	0.649968	0.350032	0.54088	0.45912
SNCA / ILMN_1766165	0.776317	0.223683		0.787094	0.212906	0.942766	0.0572335	0.848493	0.151507		0.807595	0.192405	0.614242	0.385758	0.825681	0.174319		0.95943	0.0405702	0.998949	0.0010513	0.568899	0.431101		0.800141	0.199859	0.680396	0.319604	0.750415	0.249585
SNX10 / ILMN_2170949	0.76397	0.23603		0.651784	0.348216	0.575488	0.424512	0.648918	0.351082		0.996527	0.0034726	0.997647	0.00235266	0.869136	0.130864		0.552799	0.447201	0.717838	0.282162	0.773987	0.226013		0.699285	0.300715	0.767699	0.232301	0.509174	0.490826
SPINT2 / ILMN_1800739	0.859746	0.140254		0.526382	0.473618	0.801297	0.198703	0.915345	0.0846547		0.726888	0.273112	0.75835	0.24165	0.557399	0.442601		0.878942	0.121058	0.979164	0.0208363	0.552928	0.447072		0.976949	0.0230511	0.913798	0.0862016	0.909937	0.0900632
SPOCK1 / ILMN_1746013	0.707259	0.292741		0.576142	0.423858	0.730689	0.269311	0.719018	0.280982		0.579172	0.420828	0.853417	0.146583	0.773716	0.226284		0.820322	0.179678	0.501079	0.498921	0.88841	0.11159		0.660873	0.339127	0.539267	0.460733	0.789035	0.210965
SPRR1A / ILMN_1716591	0.782171	0.217829		0.926252	0.0737483	0.97066	0.0293399	0.547495	0.452505		0.605627	0.394373	0.55375	0.44625	0.605172	0.394828		0.689845	0.310155	0.808345	0.191655	0.540151	0.459849		0.598105	0.401895	0.697164	0.302836	0.508352	0.491648
SPRR1B / ILMN_1711174	0.97839	0.0216096		0.634386	0.365614	0.760976	0.239024	0.674421	0.325579		0.897784	0.102216	0.911574	0.0884258	0.576797	0.423203		0.551305	0.448695	0.510815	0.489185	0.55787	0.44213		0.684314	0.315686	0.692887	0.307113	0.631691	0.368309
SRGN / ILMN_1760347	0.614844	0.385156		0.790202	0.209798	0.553064	0.446936	0.946355	0.0536451		0.775168	0.224832	0.907421	0.0925788	0.555415	0.444585		0.976945	0.023055	0.997199	0.00280124	0.520775	0.479225		0.7754	0.2246	0.757696	0.242304	0.645489	0.354511
SRGN / ILMN_2169152	0.525522	0.474478		0.72222	0.27778	0.565778	0.434222	0.903299	0.0967013		0.739811	0.260189	0.940326	0.0596736	0.68995	0.31005		0.966496	0.0335036	0.989685	0.0103146	0.608203	0.391797		0.805987	0.194013	0.77666	0.22334	0.682342	0.317658
ST14 / ILMN_1699887	0.501447	0.498553		0.740699	0.259301	0.817135	0.182865	0.523066	0.476934		0.698154	0.301846	0.859675	0.140325	0.646844	0.353156		0.791364	0.208636	0.963103	0.0368968	0.636805	0.363195		0.84998	0.15002	0.980055	0.0199452	0.682963	0.317037
STAC / ILMN_1774127	0.74593	0.25407		0.50163	0.49837	0.667347	0.332653	0.743719	0.256281		0.775597	0.224403	0.72163	0.27837	0.959387	0.0406134		0.724329	0.275671	0.539306	0.460694	0.773307	0.226693		0.528981	0.471019	0.839379	0.160621	0.799724	0.200276
STAP2 / ILMN_1657631	0.762554	0.237446		0.665993	0.334007	0.831129	0.168871	0.71755	0.28245		0.812204	0.187796	0.814319	0.185681	0.666273	0.333727		0.818383	0.181617	0.853234	0.146766	0.622671	0.377329		0.798451	0.201549	0.835046	0.164954	0.553041	0.446959
STAP2 / ILMN_1704500	0.551802	0.448198		0.606651	0.393349	0.566697	0.433303	0.779838	0.220162		0.841426	0.158574	0.894317	0.105683	0.593681	0.406319		0.914387	0.0856134	0.750018	0.249982	0.891647	0.108353		0.761981	0.238019	0.789356	0.210644	0.521272	0.478728
STAP2 / ILMN_2281529	0.714081	0.285919		0.61529	0.38471	0.523513	0.476487	0.648854	0.351146		0.831259	0.168741	0.656429	0.343571	0.836033	0.163967		0.637036	0.362964	0.811385	0.188615	0.904065	0.0959351		0.521235	0.478765	0.721474	0.278526	0.664994	0.335006
STAP2 / ILMN_2384237	0.709151	0.290849		0.519857	0.480143	0.73067	0.26933	0.813776	0.186224		0.827604	0.172396	0.794686	0.205314	0.719457	0.280543		0.826278	0.173722	0.810223	0.189777	0.689684	0.310316		0.674203	0.325797	0.640096	0.359904	0.626773	0.373227
STARD13 / ILMN_1666380	0.628343	0.371657		0.801582	0.198418	0.802109	0.197891	0.601455	0.398545		0.577156	0.422844	0.519963	0.480037	0.556508	0.443492		0.872888	0.127112	0.904613	0.0953866	0.605846	0.394154		0.52004	0.47996	0.745336	0.254664	0.702796	0.297204
STARD13 / ILMN_1786498	0.759376	0.240624		0.924974	0.075026	0.879306	0.120694	0.76633	0.23367		0.609359	0.390641	0.562126	0.437874	0.696381	0.303619		0.952329	0.0476712	0.821721	0.178279	0.931202	0.0687983		0.537737	0.462263	0.690427	0.309573	0.587684	0.412316
STARD13 / ILMN_2257607	0.648998	0.351002		0.582204	0.417796	0.843615	0.156385	0.947017	0.0529826		0.884377	0.115623	0.888796	0.111204	0.705727	0.294273		0.522064	0.477936	0.814395	0.185605	0.808127	0.191873		0.884681	0.115319	0.821141	0.178859	0.796527	0.203473
STARD13 / ILMN_2341254	0.551327	0.448673		0.819594	0.180406	0.555788	0.444212	0.898237	0.101763		0.981919	0.0180809	0.897262	0.102738	0.959545	0.0404555		0.518211	0.481789	0.801134	0.198866	0.743499	0.256501		0.808469	0.191531	0.800916	0.199084	0.628532	0.371468
STC1 / ILMN_1758164	0.566956	0.433044		0.563105	0.436895	0.689872	0.310128	0.636898	0.363102		0.640661	0.359339	0.956197	0.0438026	0.840139	0.159861		0.847876	0.152124	0.709527	0.290473	0.814342	0.185658		0.676448	0.323552	0.885853	0.114147	0.742114	0.257886
SYBU / ILMN_1738989	0.608624	0.391376		0.791572	0.208428	0.738097	0.261903	0.726755	0.273245		0.723	0.277	0.603818	0.396182	0.721059	0.278941		0.747078	0.252922	0.834693	0.165307	0.502623	0.497377		0.631665	0.368335	0.83474	0.16526	0.675688	0.324312
SYK / ILMN_2059549	0.719957	0.280043		0.793285	0.206715	0.752327	0.247673	0.986225	0.0137746		0.959783	0.0402173	0.866962	0.133038	0.915462	0.0845384		0.925448	0.0745521	0.895911	0.104089	0.773427	0.226573		0.715878	0.284122	0.932009	0.0679913	0.722956	0.277044
SYNC / ILMN_1771261	0.606883	0.393117		0.803078	0.196922	0.522824	0.477176	0.913217	0.0867834		0.777967	0.222033	0.867004	0.132996	0.513498	0.486502		0.784459	0.215541	0.580087	0.419913	0.903154	0.0968459		0.632283	0.367717	0.652255	0.347745	0.540469	0.459531
SYNC / ILMN_1887458	0.822071	0.177929		0.542628	0.457372	0.754794	0.245206	0.858957	0.141043		0.579793	0.420207	0.596671	0.403329	0.521678	0.478322		0.822038	0.177962	0.570013	0.429987	0.867445	0.132555		0.962192	0.0378084	0.647524	0.352476	0.976334	0.023666
T / ILMN_1794551	0.85249	0.14751		0.516031	0.483969	0.930974	0.0690264	0.961184	0.0388164		0.570932	0.429068	0.578242	0.421758	0.653069	0.346931		0.939519	0.0604812	0.909588	0.0904122	0.785557	0.214443		0.885596	0.114404	0.743651	0.256349	0.981771	0.0182286
T / ILMN_2120762	0.70541	0.29459		0.636244	0.363756	0.639401	0.360599	0.509474	0.490526		0.983002	0.0169982	0.675002	0.324998	0.992809	0.00719112		0.785403	0.214597	0.825311	0.174689	0.563294	0.436706		0.976391	0.0236094	0.909281	0.0907189	0.932002	0.0679985
TAGLN / ILMN_1706783	0.529019	0.470981		0.870754	0.129246	0.529953	0.470047	0.97027	0.0297296		0.592254	0.407746	0.670709	0.329291	0.51282	0.48718		0.539836	0.460164	0.819016	0.180984	0.810246	0.189754		0.862012	0.137988	0.760823	0.239177	0.791491	0.208509
TAGLN / ILMN_1778668	0.570701	0.429299		0.500618	0.499382	0.768988	0.231012	0.838724	0.161276		0.638486	0.361514	0.692547	0.307453	0.501003	0.498997		0.621354	0.378646	0.529792	0.470208	0.63688	0.36312		0.744295	0.255705	0.583281	0.416719	0.853748	0.146252
TAGLN / ILMN_2400935	0.696429	0.303571		0.563869	0.436131	0.737812	0.262188	0.73408	0.26592		0.590071	0.409929	0.819473	0.180527	0.701719	0.298281		0.617626	0.382374	0.666941	0.333059	0.796442	0.203558		0.62131	0.37869	0.53704	0.46296	0.669724	0.330276
TBX1 / ILMN_1698015	0.646272	0.353728		0.719691	0.280309	0.623124	0.376876	0.708417	0.291583		0.52648	0.47352	0.620543	0.379457	0.634076	0.365924		0.67093	0.32907	0.633152	0.366848	0.61395	0.38605		0.774511	0.225489	0.737462	0.262538	0.583017	0.416983
TBX1 / ILMN_1708989	0.562277	0.437723		0.662865	0.337135	0.972244	0.027756	0.935496	0.0645037		0.910643	0.0893571	0.73315	0.26685	0.887702	0.112298		0.732386	0.267614	0.666285	0.333715	0.672661	0.327339		0.568344	0.431656	0.674589	0.325411	0.816641	0.183359
TBX1 / ILMN_2248112	0.79099	0.20901		1	1.43349e-09	0.999998	1.7902e-06	0.999877	0.000122774		0.999999	5.65221e-07	0.999933	6.67468e-05	0.998556	0.00144383		0.999912	8.82456e-05	0.9987	0.00129977	0.989169	0.0108314		1	1.3056e-08	0.993047	0.00695281	1	4.58322e-08
TBX1 / ILMN_2262510	0.947056	0.0529442		0.998446	0.00155363	0.994667	0.00533304	0.933841	0.0661587		0.628441	0.371559	0.756063	0.243937	0.83906	0.16094		0.710544	0.289456	0.783853	0.216147	0.503289	0.496711		0.709857	0.290143	0.570362	0.429638	0.712164	0.287836
TBX1 / ILMN_2350514	0.534274	0.465726		0.550613	0.449387	0.681501	0.318499	0.587195	0.412805		0.694553	0.305447	0.511867	0.488133	0.74688	0.25312		0.664968	0.335032	0.558469	0.441531	0.764079	0.235921		0.626556	0.373444	0.803534	0.196466	0.746736	0.253264
TBX2 / ILMN_1792256	0.932908	0.0670917		0.76189	0.23811	0.811712	0.188288	0.988175	0.0118249		0.967229	0.0327705	0.942224	0.0577762	0.855802	0.144198		0.845657	0.154343	0.828262	0.171738	0.660846	0.339154		0.564265	0.435735	0.814139	0.185861	0.844772	0.155228
TBX3 / ILMN_1701393	0.50454	0.49546		0.928606	0.0713935	0.507232	0.492768	0.990306	0.00969437		0.706133	0.293867	0.671231	0.328769	0.616993	0.383007		0.556592	0.443408	0.85381	0.14619	0.863535	0.136465		0.62294	0.37706	0.81616	0.18384	0.6594	0.3406
TBX3 / ILMN_1701393	0.756561	0.243439		0.91783	0.08217	0.954959	0.0450411	0.507345	0.492655		0.664665	0.335335	0.892639	0.107361	0.957637	0.042363		0.861453	0.138547	0.821107	0.178893	0.737048	0.262952		0.731898	0.268102	0.835468	0.164532	0.561931	0.438069
TBX3 / ILMN_1713449	0.671429	0.328571		0.936334	0.0636661	0.873448	0.126552	0.890525	0.109475		0.939881	0.0601193	0.795235	0.204765	0.912014	0.0879861		0.892937	0.107063	0.98421	0.01579	0.70412	0.29588		0.8224	0.1776	0.677158	0.322842	0.93503	0.0649698
TBX3 / ILMN_1713449	0.608568	0.391432		0.754523	0.245477	0.663622	0.336378	0.930751	0.0692493		0.652598	0.347402	0.972464	0.0275364	0.907034	0.0929663		0.565326	0.434674	0.556547	0.443453	0.638054	0.361946		0.564287	0.435713	0.962741	0.0372594	0.938324	0.0616755
TBX4 / ILMN_1745827	0.576696	0.423304		0.996304	0.00369612	0.993752	0.00624787	0.870011	0.129989		0.661858	0.338142	0.578391	0.421609	0.66953	0.33047		0.666998	0.333002	0.916897	0.083103	0.948194	0.0518063		0.690293	0.309707	0.947532	0.0524677	0.850789	0.149211
TGFB1I1 / ILMN_1773801	0.628387	0.371613		0.837932	0.162068	0.630688	0.369312	0.884032	0.115968		0.83186	0.16814	0.767899	0.232101	0.736056	0.263944		0.551514	0.448486	0.533742	0.466258	0.532609	0.467391		0.623901	0.376099	0.81318	0.18682	0.660894	0.339106
TGFB1I1 / ILMN_2389876	0.551489	0.448511		0.67607	0.32393	0.608711	0.391289	0.648462	0.351538		0.825739	0.174261	0.741012	0.258988	0.743473	0.256527		0.662064	0.337936	0.895181	0.104819	0.741604	0.258396		0.534315	0.465685	0.746846	0.253154	0.723595	0.276405
THBD / ILMN_1759787	0.790107	0.209893		0.523683	0.476317	0.837742	0.162258	0.910691	0.0893088		0.672018	0.327982	0.501289	0.498711	0.739909	0.260091		0.554873	0.445127	0.504003	0.495997	0.58515	0.41485		0.755386	0.244614	0.906383	0.0936174	0.605285	0.394715
THY1 / ILMN_1779875	0.540384	0.459616		0.802033	0.197967	0.757068	0.242932	0.669082	0.330918		0.601253	0.398747	0.523434	0.476566	0.675015	0.324985		0.669341	0.330659	0.833006	0.166994	0.615121	0.384879		0.583427	0.416573	0.66277	0.33723	0.531466	0.468534
TMEM30B / ILMN_1752935	0.693584	0.306416		0.898212	0.101788	0.963026	0.0369738	0.611523	0.388477		0.827621	0.172379	0.942645	0.0573553	0.597748	0.402252		0.881223	0.118777	0.943997	0.0560031	0.584922	0.415078		0.658526	0.341474	0.881208	0.118792	0.643526	0.356474
TMEM40 / ILMN_2149292	0.846681	0.153319		0.964639	0.0353607	0.741018	0.258982	0.983684	0.0163155		0.552265	0.447735	0.855052	0.144948	0.761671	0.238329		0.923602	0.0763977	0.938901	0.0610992	0.664725	0.335275		0.847216	0.152784	0.658969	0.341031	0.847726	0.152274
TMPRSS11E / ILMN_1740007	0.784993	0.215007		0.664064	0.335936	0.555241	0.444759	0.773673	0.226327		0.977744	0.0222557	0.99814	0.00185989	0.538707	0.461293		0.602162	0.397838	0.561023	0.438977	0.574505	0.425495		0.845061	0.154939	0.771846	0.228154	0.726223	0.273777
TMPRSS4 / ILMN_1706021	0.705827	0.294173		0.765305	0.234695	0.94769	0.0523105	0.84527	0.15473		0.954017	0.0459825	0.941186	0.058814	0.791248	0.208752		0.88032	0.11968	0.582302	0.417698	0.904599	0.0954005		0.72357	0.27643	0.919486	0.0805138	0.69397	0.30603
TNFAIP6 / ILMN_1785732	0.573889	0.426111		0.802225	0.197775	0.913941	0.0860586	0.663989	0.336011		0.600347	0.399653	0.891638	0.108362	0.798174	0.201826		0.721904	0.278096	0.711938	0.288062	0.892657	0.107343		0.691005	0.308995	0.608917	0.391083	0.803633	0.196367
TNFAIP6 / ILMN_2123217	0.809359	0.190641		0.640053	0.359947	0.751861	0.248139	0.655088	0.344912		0.571874	0.428126	0.642519	0.357481	0.729644	0.270356		0.66877	0.33123	0.683109	0.316891	0.550301	0.449699		0.66681	0.33319	0.779949	0.220051	0.651929	0.348071
TNFRSF6B / ILMN_1661825	0.732625	0.267375		0.551324	0.448676	0.910493	0.0895071	0.945641	0.0543594		0.525751	0.474249	0.795964	0.204036	0.748184	0.251816		0.991803	0.00819726	0.95542	0.0445802	0.955299	0.044701		0.973923	0.0260773	0.925197	0.0748026	0.894933	0.105067
TNFRSF6B / ILMN_2331231	0.95648	0.0435196		0.967065	0.0329346	0.876974	0.123026	0.927312	0.0726876		0.692188	0.307812	0.607863	0.392137	0.670671	0.329329		0.847203	0.152797	0.796385	0.203615	0.719465	0.280535		0.761664	0.238336	0.511026	0.488974	0.801559	0.198441
TNFRSF6B / ILMN_2331232	0.557805	0.442195		0.882056	0.117944	0.502436	0.497564	0.964771	0.0352292		0.52225	0.47775	0.664365	0.335635	0.616646	0.383354		0.797632	0.202368	0.773936	0.226064	0.655832	0.344168		0.961588	0.0384117	0.810334	0.189666	0.941352	0.0586479
TNS3 / ILMN_1667893	0.601415	0.398585		0.754085	0.245915	0.812281	0.187719	0.505293	0.494707		0.636014	0.363986	0.702123	0.297877	0.508898	0.491102		0.680135	0.319865	0.619914	0.380086	0.630274	0.369726		0.954494	0.045506	0.945762	0.0542378	0.762618	0.237382
TP53 / ILMN_1779356	0.598417	0.401583		0.998097	0.00190272	0.992968	0.00703237	0.92515	0.0748502		0.874474	0.125526	0.724261	0.275739	0.838366	0.161634		0.97596	0.0240399	0.91984	0.0801601	0.915967	0.0840326		0.998815	0.00118537	0.99223	0.00777014	0.97188	0.0281199
TP63 / ILMN_2138801	0.726414	0.273586		0.838043	0.161957	0.566061	0.433939	0.926234	0.0737656		0.886833	0.113167	0.662121	0.337879	0.886628	0.113372		0.959041	0.0409591	0.923396	0.0766036	0.841552	0.158448		0.848497	0.151503	0.905227	0.0947734	0.594659	0.405341
TP63 / ILMN_2138801	0.591694	0.408306		0.720564	0.279436	0.61171	0.38829	0.88854	0.11146		0.569294	0.430706	0.877361	0.122639	0.818849	0.181151		0.933095	0.0669047	0.972927	0.0270726	0.627445	0.372555		0.746127	0.253873	0.541164	0.458836	0.799346	0.200654
TP73 / ILMN_1778188	0.823848	0.176152		0.776105	0.223895	0.536268	0.463732	0.880546	0.119454		0.718205	0.281795	0.52074	0.47926	0.778661	0.221339		0.970447	0.0295527	0.637191	0.362809	0.989503	0.0104975		0.961091	0.0389093	0.908708	0.0912921	0.883011	0.116989
TPM1 / ILMN_1685339	0.833183	0.166817		0.5934	0.4066	0.619777	0.380223	0.531833	0.468167		0.712486	0.287514	0.928887	0.0711132	0.983764	0.016236		0.600437	0.399563	0.517317	0.482683	0.662598	0.337402		0.680772	0.319228	0.688523	0.311477	0.510073	0.489927
TPM1 / ILMN_1716687	0.85798	0.14202		0.85865	0.14135	0.922117	0.0778833	0.528729	0.471271		0.672648	0.327352	0.863408	0.136592	0.654065	0.345935		0.668033	0.331967	0.630074	0.369926	0.833089	0.166911		0.539374	0.460626	0.717517	0.282483	0.638641	0.361359
TPM1 / ILMN_2278152	0.808663	0.191337		0.548313	0.451687	0.668732	0.331268	0.616618	0.383382		0.703104	0.296896	0.899517	0.100483	0.97551	0.0244899		0.658507	0.341493	0.572639	0.427361	0.780098	0.219902		0.635281	0.364719	0.667967	0.332033	0.538922	0.461078
TPM1 / ILMN_2360710	0.76364	0.23636		0.799918	0.200082	0.905217	0.0947835	0.615841	0.384159		0.686783	0.313217	0.895712	0.104288	0.680166	0.319834		0.698648	0.301352	0.646004	0.353996	0.873597	0.126403		0.634677	0.365323	0.723163	0.276837	0.508845	0.491155
TRAM2 / ILMN_1788783	0.912899	0.0871013		0.643229	0.356771	0.575543	0.424457	0.809922	0.190078		0.54903	0.45097	0.649286	0.350714	0.559883	0.440117		0.564302	0.435698	0.956088	0.0439117	0.976643	0.023357		0.594582	0.405418	0.578964	0.421036	0.68776	0.31224
TRIM29 / ILMN_1657766	0.688323	0.311677		0.718165	0.281835	0.57492	0.42508	0.853827	0.146173		0.712942	0.287058	0.925489	0.074511	0.769777	0.230223		0.570827	0.429173	0.684567	0.315433	0.574402	0.425598		0.519796	0.480204	0.824816	0.175184	0.774726	0.225274
TRIM29 / ILMN_1741755	0.583711	0.416289		0.682376	0.317624	0.801861	0.198139	0.952136	0.0478645		0.653958	0.346042	0.918253	0.0817473	0.803566	0.196434		0.712553	0.287447	0.569505	0.430495	0.719327	0.280673		0.763485	0.236515	0.644603	0.355397	0.897127	0.102873
TSHZ1 / ILMN_1718907	0.597253	0.402747		0.822078	0.177922	0.768335	0.231665	0.737878	0.262122		0.920688	0.0793117	0.930913	0.069087	0.682217	0.317783		0.688315	0.311685	0.792334	0.207666	0.512687	0.487313		0.762573	0.237427	0.63685	0.36315	0.8647	0.1353
TSPAN1 / ILMN_1747546	0.553727	0.446273		0.764712	0.235288	0.846892	0.153108	0.994643	0.00535663		0.545002	0.454998	0.625404	0.374596	0.57623	0.42377		0.773605	0.226395	0.659579	0.340421	0.737512	0.262488		0.70253	0.29747	0.768529	0.231471	0.889986	0.110014
TUBA1A / ILMN_1742981	0.637084	0.362916		0.723149	0.276851	0.80251	0.19749	0.571909	0.428091		0.557321	0.442679	0.82923	0.17077	0.731212	0.268788		0.584791	0.415209	0.582405	0.417595	0.530198	0.469802		0.540693	0.459307	0.51558	0.48442	0.592072	0.407928
TUBA1A / ILMN_2148819	0.679556	0.320444		0.627112	0.372888	0.807843	0.192157	0.718862	0.281138		0.751871	0.248129	0.89454	0.10546	0.640335	0.359665		0.769585	0.230415	0.908014	0.0919861	0.542607	0.457393		0.693009	0.306991	0.565418	0.434582	0.774937	0.225063
TWIST1 / ILMN_1672908	0.67016	0.32984		0.729512	0.270488	0.778051	0.221949	0.544748	0.455252		0.707851	0.292149	0.677889	0.322111	0.622575	0.377425		0.753749	0.246251	0.649626	0.350374	0.715036	0.284964		0.960339	0.0396612	0.97074	0.0292605	0.721433	0.278567
TWIST2 / ILMN_1677429	0.685333	0.314667		0.879795	0.120205	0.871853	0.128147	0.669809	0.330191		0.590659	0.409341	0.552819	0.447181	0.562706	0.437294		0.596874	0.403126	0.853272	0.146728	0.686063	0.313937		0.762893	0.237107	0.562898	0.437102	0.927476	0.0725239
UCHL1 / ILMN_1757387	0.624636	0.375364		0.852319	0.147681	0.939017	0.0609829	0.63857	0.36143		0.978642	0.0213581	0.974484	0.0255156	0.850977	0.149023		0.642843	0.357157	0.720208	0.279792	0.512352	0.487648		0.659962	0.340038	0.824213	0.175787	0.915623	0.0843771
UGDH / ILMN_1729563	0.529984	0.470016		0.599563	0.400437	0.669456	0.330544	0.814328	0.185672		0.661172	0.338828	0.895792	0.104208	0.752785	0.247215		0.511841	0.488159	0.606702	0.393298	0.63333	0.36667		0.713481	0.286519	0.627383	0.372617	0.841354	0.158646
VIM / ILMN_1782538	0.730824	0.269176		0.940088	0.0599119	0.718444	0.281556	0.974151	0.0258495		0.536122	0.463878	0.669326	0.330674	0.706441	0.293559		0.928433	0.0715671	0.946233	0.0537672	0.674544	0.325456		0.545828	0.454172	0.739526	0.260474	0.738851	0.261149
VIM / ILMN_1782538	0.632412	0.367588		0.746433	0.253567	0.943254	0.0567456	0.855788	0.144212		0.586739	0.413261	0.555579	0.444421	0.546212	0.453788		0.715071	0.284929	0.579679	0.420321	0.748202	0.251798		0.722756	0.277244	0.747336	0.252664	0.548006	0.451994
VIM / ILMN_2058251	0.843792	0.156208		0.808068	0.191932	0.532331	0.467669	0.950375	0.049625		0.52886	0.47114	0.752035	0.247965	0.704494	0.295506		0.610709	0.389291	0.630205	0.369795	0.529559	0.470441		0.55886	0.44114	0.590761	0.409239	0.544121	0.455879
VIM / ILMN_2058251	0.506674	0.493326		0.634178	0.365822	0.863471	0.136529	0.821233	0.178767		0.865432	0.134568	0.758241	0.241759	0.788979	0.211021		0.691081	0.308919	0.622615	0.377385	0.662701	0.337299		0.634386	0.365614	0.90401	0.0959898	0.778203	0.221797
VSNL1 / ILMN_1676413	0.597316	0.402684		0.53881	0.46119	0.848607	0.151393	0.822277	0.177723		0.621416	0.378584	0.669727	0.330273	0.758024	0.241976		0.673037	0.326963	0.627095	0.372905	0.620494	0.379506		0.559815	0.440185	0.66372	0.33628	0.763031	0.236969
VSNL1 / ILMN_2151114	0.531395	0.468605		0.522416	0.477584	0.756073	0.243927	0.76928	0.23072		0.586236	0.413764	0.749529	0.250471	0.771237	0.228763		0.608605	0.391395	0.662692	0.337308	0.829079	0.170921		0.572823	0.427177	0.778701	0.221299	0.854259	0.145741
WNT5A / ILMN_1800317	0.87298	0.12702		0.80105	0.19895	0.684065	0.315935	0.763954	0.236046		0.731686	0.268314	0.62791	0.37209	0.880018	0.119982		0.674439	0.325561	0.85367	0.14633	0.678369	0.321631		0.656723	0.343277	0.700624	0.299376	0.862535	0.137465
WWC1 / ILMN_1658619	0.563684	0.436316		0.778266	0.221734	0.839643	0.160357	0.501092	0.498908		0.533516	0.466484	0.575292	0.424708	0.624792	0.375208		0.998467	0.00153325	0.929998	0.0700018	0.995845	0.00415543		0.802818	0.197182	0.815283	0.184717	0.525331	0.474669
XDH / ILMN_1712632	0.674559	0.325441		0.647245	0.352755	0.551964	0.448036	0.659823	0.340177		0.62725	0.37275	0.889875	0.110125	0.735843	0.264157		0.565057	0.434943	0.503126	0.496874	0.5733	0.4267		0.705485	0.294515	0.936779	0.0632211	0.760082	0.239918
XYLT1 / ILMN_1653578	0.986358	0.0136416		0.757265	0.242735	0.692211	0.307789	0.676285	0.323715		0.997049	0.00295123	0.978898	0.0211018	0.974583	0.0254169		0.807723	0.192277	0.778784	0.221216	0.69065	0.30935		0.678232	0.321768	0.718914	0.281086	0.912546	0.0874541
XYLT1 / ILMN_1830462	0.983952	0.0160482		0.936978	0.0630221	0.674167	0.325833	0.972302	0.0276981		0.656174	0.343826	0.739793	0.260207	0.502689	0.497311		0.961262	0.0387375	0.923553	0.0764473	0.853358	0.146642		0.863403	0.136597	0.581076	0.418924	0.945215	0.0547846
ZBED2 / ILMN_1651365	0.808095	0.191905		0.960674	0.0393262	0.905464	0.0945359	0.897145	0.102855		0.542012	0.457988	0.703386	0.296614	0.636269	0.363731		0.906547	0.093453	0.976239	0.0237605	0.573837	0.426163		0.787832	0.212168	0.862034	0.137966	0.567063	0.432937
ZBTB38 / ILMN_2248863	0.825636	0.174364		0.984335	0.0156651	0.836408	0.163592	0.98869	0.0113101		0.530464	0.469536	0.536266	0.463734	0.596128	0.403872		0.896508	0.103492	0.964439	0.0355614	0.50615	0.49385		0.603863	0.396137	0.629292	0.370708	0.672248	0.327752
ZCCHC24 / ILMN_1754660	0.584441	0.415559		0.672172	0.327828	0.512485	0.487515	0.777336	0.222664		0.566166	0.433834	0.540409	0.459591	0.546378	0.453622		0.752496	0.247504	0.796008	0.203992	0.546486	0.453514		0.688979	0.311021	0.953791	0.0462091	0.768834	0.231166
ZEB1 / ILMN_1762231	0.93791	0.0620901		0.724157	0.275843	0.512516	0.487484	0.822746	0.177254		0.895888	0.104112	0.982572	0.0174282	0.57499	0.42501		0.746537	0.253463	0.72951	0.27049	0.627203	0.372797		0.645156	0.354844	0.717207	0.282793	0.527166	0.472834
ZEB1 / ILMN_1762231	0.935313	0.0646867		0.997137	0.00286289	0.998521	0.00147862	0.772081	0.227919		0.683817	0.316183	0.645418	0.354582	0.855559	0.144441		0.521207	0.478793	0.763975	0.236025	0.740521	0.259479		0.581539	0.418461	0.710795	0.289205	0.655329	0.344671
ZEB2 / ILMN_1688698	0.609435	0.390565		0.960617	0.0393833	0.886543	0.113457	0.914778	0.0852222		0.938522	0.0614781	0.980848	0.0191523	0.549848	0.450152		0.661149	0.338851	0.755171	0.244829	0.90132	0.0986803		0.85273	0.14727	0.906863	0.0931374	0.524388	0.475612
ZEB2 / ILMN_1820767	0.716203	0.283797		0.531395	0.468605	0.793848	0.206152	0.890188	0.109812		0.778291	0.221709	0.897305	0.102695	0.585102	0.414898		0.869614	0.130386	0.912281	0.0877193	0.987169	0.0128306		0.599912	0.400088	0.683657	0.316343	0.850161	0.149839
ZNF165 / ILMN_1806502	0.769039	0.230961		0.548393	0.451607	0.749403	0.250597	0.855485	0.144515		0.799943	0.200057	0.524734	0.475266	0.863174	0.136826		0.72906	0.27094	0.72311	0.27689	0.619305	0.380695		0.79003	0.20997	0.899236	0.100764	0.586109	0.413891

## Sheet: All
	Confidence						p-Value (t-test, one tail)						p-Value (t-test, two tails)						Pearson correlation coefficient
Sample size (n)	144	331	240	721	491		144	331	240	721	491		144	331	240	721	491		144	331	240	721	491
Subtype	NORMAL	TNBC	HER2	LumA	LumB		NORMAL	TNBC	HER2	LumA	LumB		NORMAL	TNBC	HER2	LumA	LumB		NORMAL	TNBC	HER2	LumA	LumB
LTBP1 / ILMN_1785402	0.979904	-0.828472	0.717681	0.996059	-0.841751		0.0200964	0.171528	0.282319	0.00394122	0.158249		0.0401928	0.343055	0.564639	0.00788245	0.316498		0.171208	-0.0522769	0.0373604	0.0988832	-0.0452975
OCLN / ILMN_1724149	0.982968	-0.66207	0.645521	0.528507	0.842889		0.017032	0.33793	0.354479	0.471493	0.157111		0.0340641	0.67586	0.708958	0.942986	0.314223		0.176757	-0.0230661	0.0242164	0.00266806	0.0455107
FOXC2 / ILMN_1906438	0.975394	-0.642298	0.501953	-0.717939	0.598213		0.0246057	0.357702	0.498047	0.282061	0.401787		0.0492114	0.715404	0.996094	0.564122	0.803575		0.164213	-0.0201147	0.000317623	-0.0215134	0.011253
FGFR3 / ILMN_1651966	0.97817	0.594545	0.549923	-0.75716	0.589518		0.0218297	0.405455	0.450077	0.24284	0.410482		0.0436594	0.81091	0.900154	0.48568	0.820963		0.168377	0.0131998	0.00814123	-0.0260057	0.0102389
KLK10 / ILMN_1802246	0.995796	0.555782	0.784839	0.923862	0.510269		0.00420397	0.444218	0.215161	0.0761376	0.489731		0.00840794	0.888435	0.430322	0.152275	0.979461		0.218842	0.00773988	0.0511402	0.053368	0.0011648
SERPINB2 / ILMN_2150856	0.949487	0.514971	-0.740934	-0.520559	0.812545		0.0505125	0.485029	0.259066	0.479441	0.187455		0.101025	0.970058	0.518132	0.958882	0.37491		0.137207	0.00207095	-0.0419143	-0.00192343	0.04013
CA2 / ILMN_1662795	0.949575	-0.892491	-0.869204	-0.646824	0.797027		0.050425	0.107509	0.130796	0.353176	0.202973		0.10085	0.215017	0.261591	0.706353	0.405946		0.137277	-0.0683292	-0.0727497	-0.0140549	0.0375872
RGL1 / ILMN_1654398	0.95456	-0.800672	0.888987	0.888976	-0.505919		0.0454397	0.199328	0.111013	0.111024	0.494081		0.0908794	0.398655	0.222026	0.222047	0.988161		0.141422	-0.0465427	0.0791149	0.0455317	-0.000671362
PI3 / ILMN_1693192	0.95367	0.544262	0.625369	0.893515	-0.794933		0.0463302	0.455738	0.374631	0.106485	0.205067		0.0926603	0.911475	0.749261	0.21297	0.410134		0.140656	0.00613404	0.020737	0.0464382	-0.0372532
ABCA12 / ILMN_2361400	0.954942	-0.878728	-0.888172	-0.972158	-0.580891		0.0450577	0.121272	0.111828	0.0278419	0.419109		0.0901154	0.242543	0.223655	0.0556838	0.838219		0.141754	-0.0644119	-0.0788376	-0.0712955	-0.00923752
TBX1 / ILMN_2248112	0.79099	1	0.999912	1	0.999999		0.20901	1.3056e-08	8.82456e-05	1.43349e-09	5.65221e-07		0.41802	2.6112e-08	0.000176491	2.86698e-09	1.13044e-06		0.0680029	0.299979	0.239803	0.218874	0.217583
EPCAM / ILMN_2160209	0.924295	0.992884	0.991591	0.999954	0.999697		0.0757049	0.00711598	0.00840927	4.62125e-05	0.000303483		0.15141	0.014232	0.0168185	9.2425e-05	0.000606966		0.120161	0.134634	0.154197	0.145084	0.154192
KLF3 / ILMN_1670245	0.566714	0.997403	0.940997	0.999659	0.999058		0.433286	0.00259729	0.0590028	0.000340635	0.000942088		0.866572	0.00519458	0.118006	0.00068127	0.00188418		0.0141236	0.153282	0.101173	0.126224	0.139924
SPINT2 / ILMN_1800739	-0.859746	0.976949	-0.878942	-0.526382	0.726888		0.140254	0.0230511	0.121058	0.473618	0.273112		0.280507	0.0461022	0.242116	0.947236	0.546225		-0.090536	0.109709	-0.0757918	-0.0024689	0.0272968
FOXA1 / ILMN_1766650	0.560401	0.988013	-0.646505	-0.938824	-0.757131		0.439599	0.0119869	0.353495	0.061176	0.242869		0.879197	0.0239738	0.70699	0.122352	0.485738		0.0127764	0.124076	-0.0243881	-0.0575901	-0.0315324
TP73 / ILMN_1778188	-0.823848	0.961091	0.970447	0.776105	-0.718205		0.176152	0.0389093	0.0295527	0.223895	0.281795		0.352303	0.0778185	0.0591054	0.44779	0.56359		-0.0780729	0.0970682	0.122013	0.028314	-0.0261251
PTX3 / ILMN_1801842	0.946862	0.95032	-0.614176	0.960975	-0.960852		0.0531381	0.0496795	0.385824	0.0390246	0.0391476		0.106276	0.099359	0.771647	0.0780493	0.0782952		0.135156	0.0907369	-0.0188303	0.0656678	-0.0795345
RPS6KA1 / ILMN_2251452	0.672714	0.971422	-0.532614	0.718315	0.839849		0.327286	0.028578	0.467386	0.281685	0.160151		0.654572	0.057156	0.934771	0.563369	0.320303		0.0375995	0.104658	-0.00531065	0.0215549	0.0449431
TWIST1 / ILMN_1672908	-0.67016	0.960339	0.753749	-0.729512	0.707851		0.32984	0.0396612	0.246251	0.270488	0.292149		0.65968	0.0793224	0.492502	0.540977	0.584298		-0.0370062	0.096583	0.0445132	-0.022804	0.0247504
CDS1 / ILMN_1801476	-0.682977	0.959468	-0.91825	0.628865	0.664406		0.317023	0.0405318	0.0817501	0.371135	0.335594		0.634046	0.0810636	0.1635	0.74227	0.671188		-0.0400027	0.0960306	-0.0902308	0.0122678	0.0192054
FAM169A / ILMN_1764704	-0.853415	0.953979	-0.8896	-0.789561	0.648606		0.146585	0.0460206	0.1104	0.210439	0.351394		0.293169	0.0920413	0.220801	0.420877	0.702788		-0.0881973	0.0927521	-0.0793243	-0.0300214	0.0172623
DLC1 / ILMN_1698020	0.608799	0.972404	-0.554981	0.597881	-0.522421		0.391201	0.0275964	0.445019	0.402119	0.477579		0.782402	0.0551929	0.890039	0.804239	0.955158		0.023215	0.105492	-0.00897101	0.00924682	-0.00254415
AP1M2 / ILMN_1705861	0.663329	0.97213	-0.601104	-0.890842	-0.635721		0.336671	0.0278699	0.398896	0.109158	0.364279		0.673342	0.0557397	0.797792	0.218316	0.728557		0.0354283	0.105257	-0.0166237	-0.045901	-0.015701
GRHL2 / ILMN_2060145	0.690195	0.969502	0.533406	0.62298	-0.730497		0.309805	0.0304977	0.466594	0.37702	0.269503		0.619611	0.0609955	0.933187	0.754039	0.539006		0.0417123	0.103094	0.00543993	0.0116884	-0.0277892
CKMT1B / ILMN_1763491	0.87131	0.948943	-0.955931	-0.908925	0.957159		0.12869	0.0510565	0.0440688	0.091075	0.0428407		0.25738	0.102113	0.0881375	0.18215	0.0856814		0.094998	0.090009	-0.110317	-0.0497424	0.0776416
SERPINE1 / ILMN_1744381	-0.779402	0.965285	-0.972768	-0.998605	-0.791935		0.220598	0.0347146	0.0272317	0.00139491	0.208065		0.441196	0.0694292	0.0544633	0.00278982	0.416129		-0.0646777	0.0999234	-0.124305	-0.111201	-0.0367785
DLC1 / ILMN_1729409	-0.752754	0.766571	0.976461	-0.879025	0.914697		0.247246	0.233429	0.0235389	0.120975	0.0853034		0.494493	0.466857	0.0470779	0.241949	0.170607		-0.0573849	0.0401283	0.128309	-0.0436328	0.0619373
SRGN / ILMN_1760347	0.614844	-0.7754	0.976945	0.790202	0.775168		0.385156	0.2246	0.023055	0.209798	0.224832		0.770313	0.4492	0.0461101	0.419596	0.449663		0.0245407	-0.0417345	0.128872	0.0301043	0.0341939
ARHGAP25 / ILMN_1661971	-0.70816	-0.62806	0.978839	-0.687837	0.734995		0.29184	0.37194	0.0211607	0.312163	0.265005		0.583681	0.74388	0.0423215	0.624326	0.53001		-0.0460451	-0.0180248	0.131176	-0.0182686	0.0284075
SERPINB1 / ILMN_1679133	-0.843534	-0.66129	0.991371	-0.615063	0.592763		0.156466	0.33871	0.00862916	0.384937	0.407237		0.312931	0.67742	0.0172583	0.769875	0.814474		-0.0846777	-0.0229485	0.153592	-0.0109133	0.0106167
ARTN / ILMN_1803691	0.506848	0.933381	0.981822	-0.740927	-0.516746		0.493152	0.0666185	0.0181781	0.259073	0.483254		0.986305	0.133237	0.0363561	0.518146	0.966508		0.00144301	0.0826991	0.135183	-0.0241043	-0.00189977
CST6 / ILMN_1698666	0.85194	0.884502	0.955973	0.997753	0.776162		0.14806	0.115498	0.0440274	0.00224748	0.223838		0.296121	0.230996	0.0880549	0.00449496	0.447676		0.087662	0.0660148	0.110345	0.105697	0.0343439
COL17A1 / ILMN_1799105	-0.638332	0.803426	0.959467	0.954854	-0.893331		0.361668	0.196574	0.040533	0.045146	0.106669		0.723336	0.393148	0.0810659	0.090292	0.213339		-0.0297531	0.0470879	0.112838	0.0631292	-0.0562596
ITGB4 / ILMN_1653965	0.826953	0.717397	0.961256	0.581159	0.982636		0.173047	0.282603	0.0387442	0.418841	0.0173645		0.346093	0.565206	0.0774884	0.837683	0.0347289		0.0790824	0.0317238	0.114182	0.00764246	0.0953168
SMPDL3B / ILMN_1678095	0.811453	0.731122	0.955392	-0.841269	0.956289		0.188547	0.268878	0.0446083	0.158731	0.0437105		0.377093	0.537755	0.0892166	0.317463	0.087421		0.0741503	0.0339888	0.109946	-0.037282	0.077215
RHBDF2 / ILMN_1691717	-0.712718	0.712475	0.954596	0.829944	0.909754		0.287282	0.287525	0.0454042	0.170056	0.0902459		0.574564	0.575051	0.0908084	0.340113	0.180492		-0.0471635	0.0309246	0.109406	0.0355772	0.060538
RHBDF2 / ILMN_2373062	0.548959	0.786288	0.962259	0.822299	0.871891		0.451041	0.213712	0.037741	0.177701	0.128109		0.902083	0.427424	0.0754819	0.355401	0.256218		0.0103424	0.0437653	0.114958	0.0344672	0.0513358
ARHGAP25 / ILMN_1777998	-0.638078	-0.626879	0.95491	0.883117	0.818364		0.361922	0.373121	0.04509	0.116883	0.181636		0.723844	0.746243	0.09018	0.233767	0.363271		-0.0296961	-0.0178526	0.109619	0.0443996	0.0411168
SNCA / ILMN_1766165	0.776317	-0.800141	0.95943	-0.787094	0.807595		0.223683	0.199859	0.0405702	0.212906	0.192405		0.447365	0.399717	0.0811405	0.425811	0.384811		0.0638095	-0.0464382	0.112811	-0.0297037	0.0393054
SRGN / ILMN_2169152	-0.525522	-0.805987	0.966496	0.72222	0.739811		0.474478	0.194013	0.0335036	0.27778	0.260189		0.948956	0.388026	0.0670072	0.55556	0.520378		-0.00538165	-0.0475991	0.118433	0.0219877	0.0290755
GSC / ILMN_1655849	0.6593	0.631727	0.947891	0.827574	0.71032		0.3407	0.368273	0.0521095	0.172426	0.28968		0.6814	0.736546	0.104219	0.344852	0.579359		0.0345033	0.0185606	0.105134	0.0352298	0.0250761
SEPT6 / ILMN_1681798	0.730994	0.698519	0.953518	0.523604	0.670458		0.269006	0.301481	0.046482	0.476396	0.329542		0.538012	0.602963	0.092964	0.952792	0.659084		0.051735	0.0286924	0.108687	0.00220857	0.019959
FGFR3 / ILMN_1723123	0.764534	0.85453	0.957819	0.859088	0.628019		0.235466	0.14547	0.0421812	0.140912	0.371981		0.470933	0.290939	0.0843624	0.281824	0.743962		0.0605528	0.0582175	0.111642	0.0401344	0.0147766
STARD13 / ILMN_1786498	0.759376	0.537737	0.952329	-0.924974	0.609359		0.240624	0.462263	0.0476712	0.075026	0.390641		0.481248	0.924526	0.0953425	0.150052	0.781283		0.0591555	0.00522679	0.107909	-0.0536586	0.0125616
ABLIM1 / ILMN_1696682	-0.537535	0.932331	0.965167	-0.616353	-0.536242		0.462465	0.0676687	0.0348327	0.383647	0.463758		0.92493	0.135337	0.0696655	0.767294	0.927516		-0.00792102	0.0822557	0.117306	-0.0110393	-0.00411594
ITGB4 / ILMN_2317543	-0.622191	-0.914959	0.95798	-0.79426	-0.686936		0.377809	0.0850409	0.04202	0.20574	0.313064		0.755618	0.170082	0.0840401	0.411481	0.626128		-0.0261602	-0.0755867	0.111757	-0.0306324	-0.0220398
KLK7 / ILMN_1745570	0.802154	0.749295	0.949991	0.720442	-0.689462		0.197846	0.250705	0.0500086	0.279558	0.310538		0.395693	0.501409	0.100017	0.559117	0.621075		0.0713095	0.0370791	0.106423	0.0217903	-0.0223629
TP63 / ILMN_2138801	0.726414	0.848497	0.959041	0.838043	-0.886833		0.273586	0.151503	0.0409591	0.161957	0.113167		0.547173	0.303005	0.0819183	0.323913	0.226334		0.0505755	0.0567836	0.112525	0.0367886	-0.0546986
FOXC2 / ILMN_1705201	-0.703824	0.649474	0.884503	0.997633	0.994892		0.296176	0.350526	0.115497	0.00236661	0.00510752		0.592352	0.701052	0.230994	0.00473322	0.010215		-0.0449888	0.0211789	0.0776063	0.105086	0.115818
TBX1 / ILMN_2262510	0.947056	0.709857	-0.710544	0.998446	0.628441		0.0529442	0.290143	0.289456	0.00155363	0.371559		0.105888	0.580286	0.578913	0.00310726	0.743118		0.135305	0.0305021	-0.0359997	0.109978	0.0148271
CDKN2C / ILMN_1656415	0.934449	-0.650404	0.891927	0.997209	-0.575264		0.0655515	0.349596	0.108073	0.00279119	0.424736		0.131103	0.699191	0.216146	0.00558239	0.849472		0.12641	-0.0213174	0.0801277	0.103114	-0.0085869
RNF128 / ILMN_1775742	-0.870432	-0.620817	0.751992	0.972527	-0.628108		0.129568	0.379183	0.248008	0.027473	0.371892		0.259136	0.758366	0.496016	0.054946	0.743784		-0.0946499	-0.0169717	0.0441527	0.0715111	-0.0147873
KRT81 / ILMN_1801442	0.784248	0.875766	-0.531504	0.973291	-0.641244		0.215752	0.124234	0.468496	0.0267093	0.358756		0.431503	0.248467	0.936993	0.0534185	0.717513		0.0660559	0.0636104	-0.0051294	0.0719652	-0.0163677
SEPT6 / ILMN_2399264	0.923766	-0.783577	0.606306	0.95217	0.709249		0.0762335	0.216423	0.393694	0.0478304	0.290751		0.152467	0.432846	0.787388	0.0956608	0.581501		0.119854	-0.0432542	0.0174994	0.0621028	0.0249347
TMEM40 / ILMN_2149292	-0.846681	-0.847216	-0.923602	0.964639	0.552265		0.153319	0.152784	0.0763977	0.0353607	0.447735		0.306637	0.305568	0.152795	0.0707214	0.895469		-0.0857824	-0.0564839	-0.0925735	0.0673464	0.0059445
ZBED2 / ILMN_1651365	0.808095	-0.787832	0.906547	0.960674	0.542012		0.191905	0.212168	0.093453	0.0393262	0.457988		0.383811	0.424335	0.186906	0.0786525	0.915976		0.0731147	-0.0440581	0.0854822	0.0655354	0.00477349
HES5 / ILMN_1794742	-0.839152	0.587877	-0.521253	0.947978	-0.599548		0.160848	0.412123	0.478747	0.0520222	0.400452		0.321697	0.824247	0.957493	0.104044	0.800904		-0.0831631	0.0122529	-0.00345852	0.0605883	-0.0114093
JUP / ILMN_1741970	0.651514	0.570047	-0.754757	0.962186	-0.599989		0.348486	0.429953	0.245243	0.037814	0.400011		0.696973	0.859907	0.490487	0.0756281	0.800022		0.0327274	0.00973752	-0.0447205	0.0662077	-0.011461
KCNK1 / ILMN_1718863	0.769399	-0.533448	0.916129	0.953869	-0.708357		0.230601	0.466552	0.0838709	0.0461308	0.291643		0.461201	0.933104	0.167742	0.0922617	0.583286		0.0618863	-0.0046313	0.0893344	0.0627471	-0.024817
C1orf116 / ILMN_2073446	0.694457	-0.750201	0.73291	0.961433	-0.810052		0.305543	0.249799	0.26709	0.0385672	0.189948		0.611086	0.499598	0.53418	0.0771344	0.379895		0.04273	-0.0372361	0.0403208	0.0658702	-0.0397132
FBLN1 / ILMN_1710815	0.62052	-0.936991	0.706266	0.949255	-0.891349		0.37948	0.0630086	0.293734	0.0507453	0.108651		0.758961	0.126017	0.587467	0.101491	0.217302		0.025791	-0.0842655	0.0351918	0.061039	-0.0557765
SNX10 / ILMN_2170949	-0.76397	0.699285	-0.552799	0.651784	0.996527		0.23603	0.300715	0.447201	0.348216	0.0034726		0.47206	0.60143	0.894401	0.696431	0.0069452		-0.0603993	0.0288138	-0.00861296	0.0145541	0.121682
KLF5 / ILMN_1770293	-0.778876	-0.752127	0.935769	-0.830504	0.995496		0.221124	0.247873	0.0642305	0.169496	0.00450395		0.442249	0.495746	0.128461	0.338992	0.0090079		-0.0645291	-0.037571	0.0984038	-0.0356598	0.117757
ABLIM1 / ILMN_1731610	0.527091	-0.939372	0.768829	0.569049	0.991205		0.472909	0.0606278	0.231171	0.430951	0.00879489		0.945818	0.121256	0.462342	0.861902	0.0175898		0.00571305	-0.085337	0.0476656	0.00648957	0.107108
UCHL1 / ILMN_1757387	0.624636	0.659962	-0.642843	-0.852319	0.978642		0.375364	0.340038	0.357157	0.147681	0.0213581		0.750729	0.680076	0.714314	0.295361	0.0427162		0.0267012	0.0227485	-0.0237503	-0.0390241	0.0914948
CTSL2 / ILMN_1748352	0.563772	0.747578	-0.741851	-0.570073	0.96865		0.436228	0.252422	0.258149	0.429927	0.0313502		0.872457	0.504843	0.516298	0.859854	0.0627004		0.0134952	0.0367823	-0.042098	-0.00658681	0.0840653
LAD1 / ILMN_1701581	0.824265	-0.756783	0.734873	0.573031	0.968388		0.175735	0.243217	0.265127	0.426969	0.0316121		0.351469	0.486434	0.530253	0.853938	0.0632242		0.0782079	-0.0383863	0.0407084	0.00686796	0.0838988
MYO1D / ILMN_1805999	-0.617497	0.900247	-0.684751	-0.88449	0.962175		0.382503	0.0997526	0.315249	0.11551	0.037825		0.765006	0.199505	0.630497	0.23102	0.07565		-0.0251245	0.0706972	-0.0312055	-0.0446613	0.0802477
SYK / ILMN_2059549	-0.719957	-0.715878	0.925448	0.793285	0.959783		0.280043	0.284122	0.0745521	0.206715	0.0402173		0.560085	0.568245	0.149104	0.41343	0.0804345		-0.0489571	-0.0314764	0.09341	0.030505	0.0789719
KLF4 / ILMN_2137789	0.935485	0.758738	0.895652	-0.706938	0.956603		0.0645149	0.241262	0.104348	0.293062	0.0433974		0.12903	0.482525	0.208697	0.586125	0.0867948		0.127089	0.0387311	0.0814395	-0.0203099	0.0773678
GREM1 / ILMN_1752965	-0.571445	-0.656473	-0.778584	0.870946	0.954615		0.428555	0.343527	0.221416	0.129054	0.0453846		0.857111	0.687055	0.442832	0.258108	0.0907692		-0.0151355	-0.0222243	-0.0497659	0.0421704	0.0764129
TMPRSS4 / ILMN_1706021	-0.705827	0.72357	0.88032	0.765305	0.954017		0.294173	0.27643	0.11968	0.234695	0.0459825		0.588346	0.552859	0.239359	0.46939	0.091965		-0.0454758	0.0327358	0.076236	0.0269854	0.0761321
C1orf116 / ILMN_1676725	0.810703	-0.761898	0.913312	0.643753	-0.957452		0.189297	0.238102	0.0866885	0.356247	0.0425478		0.378593	0.476203	0.173377	0.712493	0.0850957		0.073918	-0.0392918	0.0881692	0.0137472	-0.0777867
TBX2 / ILMN_1792256	-0.932908	-0.564265	-0.845657	-0.76189	-0.967229		0.0670917	0.435735	0.154343	0.23811	0.0327705		0.134183	0.871471	0.308687	0.476219	0.0655411		-0.125417	-0.00892639	-0.0659833	-0.0265724	-0.0831759
NDRG1 / ILMN_1809931	-0.523798	0.6546	0.638138	0.894528	-0.969445		0.476202	0.3454	0.361862	0.105472	0.0305548		0.952404	0.6908	0.723723	0.210943	0.0611096		-0.00501772	0.0219438	0.0229342	0.0466443	-0.0845779
FOXA2 / ILMN_1678728	-0.633124	-0.663453	0.576236	-0.604816	-0.969752		0.366876	0.336547	0.423764	0.395184	0.0302479		0.733752	0.673095	0.847528	0.790367	0.0604959		-0.0285883	-0.0232749	0.0124759	-0.00991714	-0.0847787
IRF6 / ILMN_1725946	-0.59062	-0.753311	0.782568	-0.561965	-0.971366		0.40938	0.246689	0.217432	0.438035	0.0286344		0.818761	0.493377	0.434863	0.87607	0.0572688		-0.019261	-0.0377776	0.0506387	-0.00581804	-0.0858627
TMPRSS11E / ILMN_1740007	-0.784993	0.845061	0.602162	-0.664064	-0.977744		0.215007	0.154939	0.397838	0.335936	0.0222557		0.430013	0.309877	0.795676	0.671872	0.0445113		-0.0662693	0.0559838	0.0168015	-0.0158014	-0.0907201
CDH3 / ILMN_1704294	0.601745	0.695898	0.874456	-0.633972	-0.980603		0.398255	0.304102	0.125544	0.366028	0.0193968		0.796509	0.608203	0.251088	0.732056	0.0387936		0.0216753	0.0282786	0.0743701	-0.012773	-0.0932883
FN1 / ILMN_2366463	0.788795	-0.513471	-0.917734	-0.927109	-0.981257		0.211205	0.486529	0.0822657	0.0728911	0.0187429		0.422409	0.973059	0.164531	0.145782	0.0374859		0.0673652	-0.00186334	-0.0900113	-0.0542261	-0.0939204
STARD13 / ILMN_2341254	0.551327	0.808469	-0.518211	-0.819594	-0.981919		0.448673	0.191531	0.481789	0.180406	0.0180809		0.897346	0.383061	0.963578	0.360812	0.0361618		0.0108454	0.0480985	-0.00296304	-0.0340817	-0.0945797
FAM169A / ILMN_1669566	-0.564517	0.622435	-0.917278	-0.686483	-0.987081		0.435483	0.377565	0.0827224	0.313517	0.0129187		0.870967	0.75513	0.165445	0.627033	0.0258375		-0.0136543	0.0172065	-0.0898177	-0.0181261	-0.100579
FN1 / ILMN_1778237	0.510761	0.705209	-0.887374	-0.915947	-0.990148		0.489239	0.294791	0.112626	0.0840535	0.00985208		0.978478	0.589581	0.225252	0.168107	0.0197042		0.00226785	0.0297565	-0.0785673	-0.0513863	-0.105215
CDH2 / ILMN_1779228	0.637795	0.568506	-0.532568	0.788822	-0.990321		0.362205	0.431494	0.467432	0.211178	0.00967946		0.724411	0.862987	0.934865	0.422356	0.0193589		0.0296326	0.00952127	-0.00530304	0.0299259	-0.105511
HAS2 / ILMN_1700935	0.635698	0.745883	-0.675339	0.888143	-0.992306		0.364302	0.254117	0.324661	0.111857	0.00769449		0.728604	0.508235	0.649322	0.223714	0.015389		0.0291633	0.0364901	-0.0294987	0.0453681	-0.109303
ZEB2 / ILMN_1688698	0.609435	0.85273	0.661149	-0.960617	0.938522		0.390565	0.14727	0.338851	0.0393833	0.0614781		0.78113	0.294541	0.677702	0.0787665	0.122956		0.0233543	0.0577854	0.0269628	-0.0655105	0.0697043
FST / ILMN_1700081	-0.56313	0.720483	-0.911647	-0.957111	-0.82587		0.43687	0.279517	0.0883528	0.0428885	0.17413		0.873741	0.559034	0.176706	0.0857771	0.348259		-0.0133582	0.0322283	-0.0874941	-0.0640311	-0.0424191
RLN2 / ILMN_1744887	-0.78309	-0.567177	0.570547	-0.955059	-0.849992		0.21691	0.432823	0.429453	0.0449407	0.150008		0.43382	0.865645	0.858907	0.0898815	0.300015		-0.0657249	-0.00933478	0.0115346	-0.0632097	-0.0468658
KRT18 / ILMN_1730848	-0.601478	-0.780566	-0.876984	-0.966678	-0.882334		0.398522	0.219434	0.123016	0.0333223	0.117666		0.797044	0.438868	0.246032	0.0666445	0.235332		-0.0216171	-0.0426908	-0.0751669	-0.0683428	-0.0536548
RAB25 / ILMN_1791826	-0.791602	-0.544927	-0.510362	-0.966733	-0.896963		0.208398	0.455073	0.489638	0.0332666	0.103037		0.416796	0.910145	0.979277	0.0665332	0.206074		-0.0681815	-0.00622658	-0.00168554	-0.0683707	-0.0571621
RLN2 / ILMN_1748529	-0.652641	-0.724734	-0.63785	-0.954461	-0.94204		0.347359	0.275266	0.36215	0.0455386	0.0579604		0.694719	0.550532	0.7243	0.0910772	0.115921		-0.0329835	-0.0329278	-0.0228843	-0.0629761	-0.0710406
RTEL1 / ILMN_1803162	0.714739	0.874464	0.723717	-0.981976	0.933767		0.285261	0.125536	0.276283	0.0180244	0.0662329		0.570522	0.251072	0.552567	0.0360488	0.132466		0.0476621	0.0632621	0.0385242	-0.0780894	0.0679895
TBX4 / ILMN_1745827	0.576696	0.690293	0.666998	-0.996304	0.661858		0.423304	0.309707	0.333002	0.00369612	0.338142		0.846608	0.619415	0.666004	0.00739224	0.676284		0.0162614	0.0273985	0.0280029	-0.0996821	0.0188897
ZBTB38 / ILMN_2248863	0.825636	-0.603863	0.896508	-0.984335	0.530464		0.174364	0.396137	0.103492	0.0156651	0.469536		0.348728	0.792274	0.206985	0.0313303	0.939072		0.0786527	-0.0145297	0.0817457	-0.0801864	0.00345832
ZEB1 / ILMN_1762231	0.935313	-0.581539	0.521207	-0.997137	-0.683817		0.0646867	0.418461	0.478793	0.00286289	0.316183		0.129373	0.836921	0.957586	0.00572578	0.632366		0.126976	-0.0113562	0.00345095	-0.102808	-0.0216425
FST / ILMN_1712896	0.608575	0.711879	-0.835275	-0.985827	-0.859233		0.391425	0.288121	0.164725	0.0141729	0.140767		0.78285	0.576242	0.32945	0.0283458	0.281534		0.023166	0.0308283	-0.0632174	-0.081657	-0.0486942
PRRX1 / ILMN_1811851	-0.889618	-0.551631	-0.952603	-0.63067	0.9538		0.110382	0.448369	0.047397	0.36933	0.0461996		0.220764	0.896738	0.0947939	0.73866	0.0923992		-0.102666	-0.00716052	-0.108087	-0.0124461	0.0760309
CKMT1A / ILMN_1732066	0.812301	0.932227	-0.963027	-0.853231	0.953342		0.187699	0.0677732	0.0369727	0.146769	0.0466584		0.375399	0.135546	0.0739453	0.293538	0.0933167		0.0744133	0.0822119	-0.115564	-0.0391716	0.0758183
GJB3 / ILMN_1731525	-0.945478	-0.854399	-0.966432	-0.731032	-0.625578		0.0545221	0.145601	0.0335676	0.268968	0.374422		0.109044	0.291202	0.0671352	0.537936	0.748845		-0.134107	-0.0581858	-0.118378	-0.0229755	-0.0144849
ARHGAP25 / ILMN_1658853	0.775563	-0.531346	-0.95665	0.707513	-0.787237		0.224437	0.468654	0.0433498	0.292487	0.212763		0.448874	0.937308	0.0866996	0.584974	0.425525		0.0635982	-0.00433957	-0.110816	0.0203723	-0.0360425
SNAI2 / ILMN_2082585	0.783713	0.684225	-0.958824	-0.96223	-0.77683		0.216287	0.315775	0.0411759	0.0377703	0.22317		0.432575	0.63155	0.0823517	0.0755406	0.44634		0.0659026	0.0264537	-0.112367	-0.0662274	-0.034445
SNAI2 / ILMN_1655740	0.824021	0.639144	-0.957005	-0.972541	-0.718259		0.175979	0.360856	0.0429952	0.027459	0.281741		0.351957	0.721712	0.0859905	0.054918	0.563482		0.0781289	0.0196494	-0.111065	-0.0715193	-0.0261324
WWC1 / ILMN_1658619	0.563684	0.802818	-0.998467	0.778266	0.533516		0.436316	0.197182	0.00153325	0.221734	0.466484		0.872631	0.394364	0.0030665	0.443469	0.932968		0.0134766	0.0469672	-0.190374	0.0285841	0.00380558
GRHL2 / ILMN_2060145	-0.569795	-0.910373	-0.990691	-0.52694	-0.911008		0.430205	0.0896267	0.00930861	0.47306	0.088992		0.86041	0.179253	0.0186172	0.94612	0.177984		-0.0147824	-0.0739998	-0.151804	-0.00252118	-0.0608875
ANK3 / ILMN_1651943	-0.658838	-0.95385	0.829504	0.684086	0.830942		0.341162	0.0461502	0.170496	0.315914	0.169058		0.682325	0.0923004	0.340991	0.631828	0.338117		-0.0343975	-0.0926786	0.0617285	0.0178743	0.0433192
TNS3 / ILMN_1667893	-0.601415	-0.954494	-0.680135	-0.754085	0.636014		0.398585	0.045506	0.319865	0.245915	0.363986		0.79717	0.0910121	0.639729	0.491831	0.727971		-0.0216034	-0.0930457	-0.0303659	-0.0256404	0.0157363
GNAL / ILMN_2258897	-0.621103	-0.962603	-0.643297	-0.831011	0.609214		0.378897	0.0373973	0.356703	0.168989	0.390786		0.757795	0.0747946	0.713406	0.337979	0.781571		-0.0259197	-0.0980671	-0.0238292	-0.0357346	0.0125446
SYNC / ILMN_1887458	0.822071	-0.962192	-0.822038	0.542628	0.579793		0.177929	0.0378084	0.177962	0.457372	0.420207		0.355858	0.0756169	0.355925	0.914744	0.840414		0.0775002	-0.0977923	-0.0598487	0.00399393	0.00911044
TNFRSF6B / ILMN_2331232	0.557805	-0.961588	0.797632	0.882056	0.52225		0.442195	0.0384117	0.202368	0.117944	0.47775		0.884391	0.0768233	0.404737	0.235887	0.955501		0.0122232	-0.0973934	0.0540251	0.0441991	0.00252466
ALOX15B / ILMN_2393149	0.761664	-0.966405	-0.891359	-0.521189	-0.672683		0.238336	0.0335946	0.108641	0.478811	0.327317		0.476671	0.0671891	0.217282	0.957623	0.654634		0.0597735	-0.100733	-0.0799305	-0.00198236	-0.0202374
SNAI1 / ILMN_1758086	-0.858802	-0.971007	-0.995688	-0.649333	0.739571		0.141198	0.0289928	0.00431189	0.350667	0.260429		0.282396	0.0579856	0.00862377	0.701334	0.520857		-0.0901828	-0.104313	-0.169207	-0.0143071	0.0290421
TNFRSF6B / ILMN_1661825	0.732625	-0.973923	0.991803	0.551324	0.525751		0.267375	0.0260773	0.00819726	0.448676	0.474249		0.53475	0.0521546	0.0163945	0.897352	0.948498		0.0521502	-0.106833	0.154793	0.00481278	0.00292248
TP53 / ILMN_1779356	0.598417	-0.998815	0.97596	-0.998097	-0.874474		0.401583	0.00118537	0.0240399	0.00190272	0.125526		0.803166	0.00237074	0.0480798	0.00380544	0.251052		0.0209514	-0.166521	0.127737	-0.107646	-0.0518967
T / ILMN_2120762	-0.70541	-0.976391	0.785403	-0.636244	0.983002		0.29459	0.0236094	0.214597	0.363756	0.0169982		0.589179	0.0472189	0.429194	0.727512	0.0339965		-0.0453744	-0.109156	0.0512652	-0.0129985	0.0957036
SLC2A9 / ILMN_1668312	0.53182	-0.983992	0.92256	-0.552309	0.829368		0.46818	0.0160081	0.0774405	0.447691	0.170632		0.936359	0.0320162	0.154881	0.895382	0.341265		0.00671232	-0.117891	0.0921076	-0.00490569	0.043038
ALOX15B / ILMN_1751975	0.744788	-0.975316	-0.94115	-0.646509	-0.776759		0.255212	0.0246841	0.0588504	0.353491	0.223241		0.510423	0.0493683	0.117701	0.706981	0.446482		0.0552881	-0.10812	-0.101257	-0.0140234	-0.0344343
PRR16 / ILMN_1709153	-0.600131	-0.979311	0.859085	0.583244	-0.859538		0.399869	0.0206888	0.140915	0.416756	0.140462		0.799738	0.0413776	0.28183	0.833513	0.280924		-0.021324	-0.112184	0.069749	0.00784168	-0.0487559
CA9 / ILMN_1725139	-0.537912	-0.978431	0.537796	0.534088	-0.914033		0.462088	0.0215691	0.462204	0.465912	0.0859667		0.924175	0.0431382	0.924408	0.931825	0.171933		-0.00800094	-0.111235	0.00615677	0.00319155	-0.0617461
KLF3 / ILMN_2048507	0.945167	-0.983584	0.658899	-0.976453	0.567113		0.0548327	0.0164159	0.341101	0.023547	0.432887		0.109665	0.0328318	0.682202	0.047094	0.865774		0.133874	-0.117341	0.0265646	-0.0739692	0.00764754
MME / ILMN_1786319	-0.667276	-0.999733	-0.964198	-0.751173	0.520902		0.332724	0.000266584	0.0358015	0.248827	0.479098		0.665447	0.000533167	0.0716031	0.497653	0.958197		-0.0363385	-0.189363	-0.116507	-0.0252968	0.00237158
FOXC1 / ILMN_1738401	0.775989	-0.990844	-0.993989	-0.89463	-0.991576		0.224011	0.00915645	0.00601068	0.10537	0.00842373		0.448021	0.0183129	0.0120214	0.21074	0.0168475		0.0637176	-0.129618	-0.161892	-0.0466651	-0.10782
TNFRSF6B / ILMN_2331231	-0.95648	-0.761664	0.847203	0.967065	0.692188		0.0435196	0.238336	0.152797	0.0329346	0.307812		0.0870392	0.476671	0.305594	0.0658693	0.615624		-0.143115	-0.0392501	0.0664055	0.0685379	0.0227127
CHN1 / ILMN_1679638	-0.947548	-0.58957	0.915756	-0.840322	0.980365		0.0524516	0.41043	0.0842444	0.159678	0.0196354		0.104903	0.82086	0.168489	0.319356	0.0392708		-0.135685	-0.012493	0.0891782	-0.0371365	0.0930621
GREM1 / ILMN_2124585	-0.949329	0.658584	0.599364	0.807704	0.954297		0.0506711	0.341416	0.400636	0.192296	0.0457031		0.101342	0.682833	0.801271	0.384592	0.0914061		-0.137081	0.0225411	0.0163315	0.0324284	0.076263
KIAA0040 / ILMN_1797191	-0.972025	-0.669489	0.65754	-0.725183	0.940134		0.0279753	0.330511	0.34246	0.274817	0.0598657		0.0559507	0.661023	0.68492	0.549634	0.119731		-0.159653	-0.0241902	0.0263245	-0.0223181	0.0703092
SCCPDH / ILMN_2156936	-0.969399	0.811445	0.838104	-0.917259	0.862539		0.0306008	0.188555	0.161896	0.0827408	0.137461		0.0612016	0.377109	0.323792	0.165482	0.274922		-0.156405	0.0487024	0.0639596	-0.0517049	0.0493679
PPM1D / ILMN_1670875	-0.966354	0.769202	0.743532	-0.912112	-0.534832		0.0336463	0.230798	0.256468	0.0878876	0.465168		0.0672926	0.461596	0.512937	0.175775	0.930336		-0.152911	0.0406033	0.0424356	-0.0504765	-0.00395539
SPRR1B / ILMN_1711174	-0.97839	-0.684314	-0.551305	-0.634386	-0.897784		0.0216096	0.315686	0.448695	0.365614	0.102216		0.0432192	0.631372	0.897389	0.731228	0.204432		-0.168726	-0.0264675	-0.00836789	-0.012814	-0.0573694
XYLT1 / ILMN_1653578	-0.986358	-0.678232	-0.807723	-0.757265	-0.997049		0.0136416	0.321768	0.192277	0.242735	0.00295123		0.0272831	0.643535	0.384553	0.485469	0.00590247		-0.183984	-0.0255281	-0.0563781	-0.0260182	-0.124084
XYLT1 / ILMN_1830462	-0.983952	-0.863403	-0.961262	0.936978	0.656174		0.0160482	0.136597	0.0387375	0.0630221	0.343826		0.0320963	0.273194	0.077475	0.126044	0.687651		-0.178718	-0.0604007	-0.114187	0.0570286	0.0181889

## Sheet: LN-TNBC
	Confidence			p-Value (t-test, one tail)			p-Value (t-test, two tails)			Pearson correlation coefficient
Sample size (n)	159	168		159	168		159	168		159	168
	BLBC-LN-	BLBC-LN+		BLBC-LN-	BLBC-LN+		BLBC-LN-	BLBC-LN+		BLBC-LN-	BLBC-LN+
TBX1 / ILMN_2248112	0.993047	1		0.00695281	4.58322e-08		0.0139056	9.16643e-08		0.194732	0.397999
GRHL2 / ILMN_2060145	0.991371	0.694911		0.00862881	0.305089		0.0172576	0.610178		0.188629	0.0396137
GLS2 / ILMN_1677439	0.996712	-0.68616		0.00328774	0.31384		0.00657548	0.627679		0.214696	-0.0376863
RTEL1 / ILMN_1803162	0.985931	-0.752838		0.0140687	0.247162		0.0281374	0.494325		0.174145	-0.0530882
ABLIM1 / ILMN_1696682	0.962221	0.667113		0.0377792	0.332887		0.0755584	0.665773		0.141337	0.0335673
TBX4 / ILMN_1745827	0.947532	-0.850789		0.0524677	0.149211		0.104935	0.298421		0.129064	-0.0806958
RPS6KA1 / ILMN_2251452	0.963343	0.796954		0.0366572	0.203046		0.0733145	0.406092		0.142424	0.0645118
SCCPDH / ILMN_1795839	0.956966	-0.65981		0.0430345	0.34019		0.086069	0.68038		0.136567	-0.0320131
DLC1 / ILMN_1698020	0.962503	0.871334		0.0374974	0.128666		0.0749948	0.257333		0.141607	0.087878
ZCCHC24 / ILMN_1754660	0.953791	-0.768834		0.0462091	0.231166		0.0924182	0.462332		0.133908	-0.0570874
TWIST1 / ILMN_1672908	0.97074	0.721433		0.0292605	0.278567		0.0585209	0.557134		0.15036	0.0456131
CDS1 / ILMN_1801476	0.971202	0.73831		0.0287976	0.26169		0.0575953	0.52338		0.150909	0.0495737
IGFBP4 / ILMN_1665865	0.947504	0.635024		0.0524959	0.364976		0.104992	0.729951		0.129043	0.0268275
MLPH / ILMN_1795342	0.969978	-0.928419		0.0300218	0.071581		0.0600436	0.143162		0.149472	-0.113441
MYO1D / ILMN_1805999	0.956092	0.623174		0.0439082	0.376826		0.0878163	0.753651		0.13582	0.0243909
NUP62CL / ILMN_1756550	0.949791	-0.976644		0.0502086	0.023356		0.100417	0.0467119		0.130757	-0.153682
KLF3 / ILMN_1670245	0.93191	0.995237		0.0680905	0.00476268		0.136181	0.00952536		0.118696	0.199498
RHBDF2 / ILMN_1691717	-0.891109	0.987097		0.108891	0.0129031		0.217782	0.0258063		-0.098278	0.171981
RHBDF2 / ILMN_2373062	-0.912131	0.994618		0.0878685	0.00538172		0.175737	0.0107634		-0.107917	0.196306
KRT81 / ILMN_1801442	-0.70504	0.974428		0.29496	0.0255715		0.58992	0.051143		-0.0430616	0.150732
DDR2 / ILMN_2410523	-0.881021	0.974194		0.118979	0.0258059		0.237957	0.0516118		-0.0941234	0.150432
T / ILMN_1794551	-0.743651	0.981771		0.256349	0.0182286		0.512698	0.0364572		-0.0522936	0.16153
SLC2A9 / ILMN_1723803	-0.858263	0.975162		0.141737	0.0248381		0.283474	0.0496762		-0.0855777	0.151684
FOXA1 / ILMN_1766650	-0.659592	0.999091		0.340408	0.000909142		0.680817	0.00181828		-0.0328727	0.238881
RHBDF2 / ILMN_1735792	-0.946304	0.998953		0.0536958	0.00104655		0.107392	0.0020931		-0.128168	0.235777
SMPDL3B / ILMN_1719660	-0.824359	0.996934		0.175641	0.00306605		0.351281	0.00613211		-0.0744054	0.210639
EXPH5 / ILMN_1712066	0.574198	0.981315		0.425802	0.0186852		0.851604	0.0373703		0.0149529	0.16076
DLC1 / ILMN_1729409	-0.721297	0.953693		0.278703	0.0463071		0.557407	0.0926142		-0.0468724	0.13017
EPCAM / ILMN_2160209	0.927571	0.963887		0.072429	0.0361128		0.144858	0.0722257		0.116147	0.139059
JAG2 / ILMN_1764729	0.586899	0.9639		0.413101	0.0361003		0.826202	0.0722006		0.0175506	0.139071
PVRL3 / ILMN_2188521	-0.71534	0.96766		0.28466	0.0323404		0.56932	0.0646809		-0.0454643	0.142869
CTSL2 / ILMN_1748352	-0.809104	0.95099		0.190896	0.0490095		0.381793	0.098019		-0.0698263	0.12808
JAG2 / ILMN_2399523	0.6668	0.972275		0.3332	0.0277246		0.666401	0.0554491		0.0344495	0.148062
SMPDL3B / ILMN_1789913	0.51112	0.96136		0.48888	0.0386396		0.977759	0.0772792		0.00222849	0.136684
CYBRD1 / ILMN_1712305	-0.651709	-0.957238		0.348291	0.042762		0.696582	0.0855239		-0.0311625	-0.133065
RLN2 / ILMN_1748529	0.770135	-0.955395		0.229865	0.0446051		0.45973	0.0892102		0.0590444	-0.131537
FN1 / ILMN_1675646	-0.550458	-0.96294		0.449542	0.0370604		0.899085	0.0741208		-0.010137	-0.138153
CA2 / ILMN_1662795	0.76321	-0.993167		0.23679	0.00683264		0.473579	0.0136653		0.0572405	-0.189935
CA2 / ILMN_2199439	0.759362	-0.987626		0.240638	0.012374		0.481276	0.0247481		0.0562504	-0.173211
ABCA12 / ILMN_2361400	0.695803	-0.978314		0.304197	0.0216857		0.608394	0.0433714		0.0409394	-0.156064
ALOX15B / ILMN_2276904	0.639623	-0.989761		0.360377	0.0102388		0.720753	0.0204777		0.0285674	-0.17869
SYNC / ILMN_1887458	-0.647524	-0.976334		0.352476	0.023666		0.704951	0.047332		-0.0302604	-0.153255
ALOX15B / ILMN_2393149	-0.609728	-0.989118		0.390272	0.0108819		0.780543	0.0217637		-0.0222683	-0.176944
ALOX15B / ILMN_1751975	-0.609411	-0.994049		0.390589	0.00595147		0.781178	0.0119029		-0.0222022	-0.193643
RTEL1 / ILMN_1709538	0.947203	-0.991723		0.0527971	0.00827708		0.105594	0.0165542		0.128822	-0.184677
CYP27B1 / ILMN_1740418	0.892468	-0.974689		0.107532	0.0253114		0.215065	0.0506229		0.0988583	-0.151067
KLF3 / ILMN_2048507	-0.775394	-0.989629		0.224606	0.010371		0.449213	0.020742		-0.0604344	-0.178323
FOXC1 / ILMN_1738401	-0.753716	-0.990437		0.246284	0.00956346		0.492567	0.0191269		-0.0548133	-0.180629
SLC2A9 / ILMN_1668312	-0.95522	-0.917482		0.0447804	0.0825181		0.0895607	0.165036		-0.135086	-0.107604
ITGB4 / ILMN_2334210	-0.964838	-0.643177		0.0351623	0.356823		0.0703246	0.713646		-0.143915	-0.028519
KRT6B / ILMN_1669820	-0.962461	-0.680201		0.0375394	0.319799		0.0750787	0.639597		-0.141567	-0.0363869
DSC2 / ILMN_1663119	-0.970846	0.802648		0.0291541	0.197352		0.0583082	0.394704		-0.150485	0.0660868
MPZL2 / ILMN_2387078	-0.968154	0.808695		0.0318457	0.191305		0.0636915	0.382611		-0.147417	0.0677894
TBX3 / ILMN_1713449	-0.962741	0.938324		0.0372594	0.0616755		0.0745187	0.123351		-0.141837	0.119346
FOXA2 / ILMN_1763712	-0.988789	0.616361		0.0112112	0.383639		0.0224224	0.767278		-0.180994	0.0230007
PRR16 / ILMN_1709153	-0.998964	-0.525358		0.00103583	0.474642		0.00207166	0.949283		-0.242498	-0.00494425
ANK3 / ILMN_1651943	-0.985757	-0.5528		0.0142431	0.4472		0.0284863	0.8944		-0.173767	-0.0103178
ST14 / ILMN_1699887	-0.980055	0.682963		0.0199452	0.317037		0.0398905	0.634074		-0.163156	0.0369878
SNAI1 / ILMN_1758086	-0.995129	-0.549679		0.00487126	0.450321		0.00974251	0.900642		-0.204434	-0.00970464
TP53 / ILMN_1779356	-0.99223	-0.97188		0.00777014	0.0281199		0.0155403	0.0562398		-0.191612	-0.14759
MME / ILMN_1786319	-0.997293	-0.994159		0.00270667	0.00584142		0.00541334	0.0116828		-0.219609	-0.194139

## Sheet: LN-Her2 
	Confidence			p-Value (t-test, one tail)			p-Value (t-test, two tails)			Pearson correlation coefficient
Sample size (n)	102	138		102	138		102	138		102	138
	HER2-LN-	HER2-LN+		HER2-LN-	HER2-LN+		HER2-LN-	HER2-LN+		HER2-LN-	HER2-LN+
TBX1 / ILMN_2248112	0.9987	0.989169		0.00129977	0.0108314		0.00259954	0.0216629		0.295149	0.195358
KLF3 / ILMN_1670245	0.993384	-0.554679		0.00661597	0.445321		0.0132319	0.890641		0.244582	-0.0118112
DLC1 / ILMN_1729409	0.993123	0.656473		0.00687701	0.343527		0.013754	0.687054		0.243257	0.0345979
ITGB4 / ILMN_1653965	0.994923	0.586914		0.00507723	0.413086		0.0101545	0.826172		0.253473	0.0188647
ZBED2 / ILMN_1651365	0.976239	-0.573837		0.0237605	0.426163		0.0475211	0.852327		0.196713	-0.0159906
SNCA / ILMN_1766165	0.998949	0.568899		0.0010513	0.431101		0.0021026	0.862202		0.301115	0.0149102
TBX3 / ILMN_1713449	0.98421	-0.70412		0.01579	0.29588		0.03158	0.591759		0.213027	-0.0460465
SRGN / ILMN_1760347	0.997199	0.520775		0.00280124	0.479225		0.00560248	0.95845		0.272438	0.00447562
CORO1A / ILMN_1713749	0.977311	0.570667		0.0226891	0.429333		0.0453781	0.858666		0.198611	0.0152967
SRGN / ILMN_2169152	0.989685	0.608203		0.0103146	0.391797		0.0206292	0.783594		0.228958	0.0235901
ARHGAP25 / ILMN_1777998	0.992034	0.581075		0.00796589	0.418925		0.0159318	0.837849		0.238163	0.0175791
COL17A1 / ILMN_1799105	0.98388	0.578302		0.0161202	0.421698		0.0322404	0.843395		0.212226	0.0169699
SERPINB1 / ILMN_1679133	0.988857	0.884778		0.0111427	0.115222		0.0222854	0.230444		0.226142	0.102748
DST / ILMN_1665873	0.973044	-0.720077		0.026956	0.279923		0.0539119	0.559846		0.191445	-0.0500584
SNCA / ILMN_1701933	0.999814	-0.750396		0.000186241	0.249604		0.000372482	0.499207		0.345709	-0.0580017
ANXA8 / ILMN_2095610	0.979726	-0.961466		0.0202738	0.0385344		0.0405477	0.0770687		0.203178	-0.151007
GJB3 / ILMN_1789575	0.980375	-0.966348		0.0196251	0.0336521		0.0392501	0.0673042		0.204482	-0.156212
FOXC2 / ILMN_1906438	0.984149	-0.97565		0.0158505	0.0243504		0.031701	0.0487008		0.212879	-0.168133
TNFRSF6B / ILMN_1661825	0.95542	0.955299		0.0445802	0.044701		0.0891603	0.089402		0.169179	0.145145
FOXC2 / ILMN_1705201	0.952715	0.546852		0.0472851	0.453148		0.0945702	0.906297		0.166424	0.0101119
HES5 / ILMN_1794742	0.953825	-0.932649		0.0461751	0.0673508		0.0923503	0.134702		0.167539	-0.127972
CDKN2C / ILMN_1656415	0.967163	-0.567519		0.0328371	0.432481		0.0656741	0.864963		0.182964	-0.0146086
KLK7 / ILMN_1745570	0.949757	0.814884		0.0502428	0.185116		0.100486	0.370231		0.163551	0.0768623
LGALS7 / ILMN_1661708	0.966062	0.652241		0.0339383	0.347759		0.0678766	0.695519		0.181516	0.0336126
KRT14 / ILMN_1665035	0.971377	-0.766155		0.0286235	0.233845		0.057247	0.46769		0.188898	-0.0623287
COL17A1 / ILMN_1651282	0.949007	-0.644572		0.0509927	0.355428		0.101985	0.710855		0.162843	-0.0318384
DST / ILMN_1703913	0.95197	0.630198		0.0480305	0.369802		0.0960609	0.739604		0.165687	0.0285477
DNAJB4 / ILMN_1813019	0.958913	-0.615848		0.0410866	0.384152		0.0821731	0.768304		0.172941	-0.0253036
C1orf116 / ILMN_1676725	0.962894	0.58285		0.0371056	0.41715		0.0742112	0.8343		0.177553	0.0179694
ZBTB38 / ILMN_2248863	0.964439	-0.50615		0.0355614	0.49385		0.0711229	0.9877		0.179449	-0.00132442
SLC2A9 / ILMN_1668312	0.969414	0.565951		0.0305859	0.434049		0.0611718	0.868097		0.186051	0.0142663
ABLIM1 / ILMN_1696682	-0.545514	0.995274		0.454486	0.00472574		0.908971	0.00945149		-0.0114618	0.220209
RHBDF2 / ILMN_1691717	0.663375	0.973139		0.336625	0.0268607		0.67325	0.0537214		0.0422558	0.164589
EPCAM / ILMN_2160209	0.856402	0.987195		0.143598	0.0128049		0.287195	0.0256098		0.106393	0.190001
JAG2 / ILMN_1764729	-0.799177	0.993875		0.200823	0.00612549		0.401646	0.012251		-0.0839299	0.212714
FGFR3 / ILMN_1723123	0.657729	0.975534		0.342271	0.0244664		0.684541	0.0489328		0.0407122	0.167962
ZEB2 / ILMN_1820767	-0.912281	0.987169		0.0877193	0.0128306		0.175439	0.0256612		-0.135208	0.189936
ARTN / ILMN_1803691	0.751928	0.987021		0.248072	0.0129789		0.496143	0.0259577		0.068148	0.189564
IL18 / ILMN_1778457	-0.927466	0.985276		0.0725339	0.0147239		0.145068	0.0294477		-0.145306	0.185432
ARTN / ILMN_1727040	-0.693697	0.986574		0.306303	0.0134257		0.612607	0.0268514		-0.0507296	0.188463
ITGB4 / ILMN_2317543	0.552594	0.990987		0.447406	0.00901251		0.894811	0.018025		0.0132544	0.201099
BDKRB2 / ILMN_1684086	-0.705563	0.975562		0.294437	0.0244381		0.588875	0.0488763		-0.0541422	0.168004
TP73 / ILMN_1778188	0.637191	0.989503		0.362809	0.0104975		0.725618	0.020995		0.035173	0.196346
NAIP / ILMN_1684378	-0.718233	0.981579		0.281767	0.0184206		0.563534	0.0368412		-0.057856	0.1779
ITGB4 / ILMN_2334210	0.55291	0.979317		0.44709	0.0206832		0.89418	0.0413663		0.0133344	0.173899
TBX4 / ILMN_1745827	-0.916897	0.948194		0.083103	0.0518063		0.166206	0.103613		-0.13813	0.13914
RHBDF2 / ILMN_2373062	0.747394	0.964652		0.252606	0.0353476		0.505212	0.0706953		0.0667235	0.154339
KCNK1 / ILMN_2071641	-0.69398	0.947731		0.30602	0.052269		0.61204	0.104538		-0.0508105	0.138772
KCNK1 / ILMN_1718863	0.560803	0.962068		0.439197	0.0379315		0.878395	0.0758631		0.0153378	0.15162
JAG2 / ILMN_1658925	-0.549876	0.947806		0.450124	0.0521938		0.900248	0.104388		-0.0125657	0.138832
PRSS8 / ILMN_1796461	-0.898216	0.955088		0.101784	0.0449123		0.203568	0.0898247		-0.126947	0.144955
NUP62CL / ILMN_1756550	0.629704	-0.958213		0.370296	0.0417866		0.740591	0.0835733		0.0331808	-0.147829
FERMT2 / ILMN_1695290	-0.623404	-0.956303		0.376596	0.0436969		0.753193	0.0873937		-0.0315141	-0.146053
PTGER2 / ILMN_1703926	0.936873	-0.967956		0.0631265	0.0320441		0.126253	0.0640881		0.152391	-0.158061
GJB3 / ILMN_1731525	-0.806774	-0.95834		0.193226	0.0416598		0.386452	0.0833197		-0.0866603	-0.147949
SERPINE1 / ILMN_1744381	-0.810114	-0.971467		0.189886	0.028533		0.379772	0.057066		-0.087881	-0.162378
SNAI2 / ILMN_1655740	-0.723964	-0.970032		0.276036	0.0299683		0.552072	0.0599366		-0.0595616	-0.160563
KRT18 / ILMN_1803408	0.750037	-0.988513		0.249963	0.0114867		0.499926	0.0229734		0.0675522	-0.193492
WWC1 / ILMN_1658619	-0.929998	-0.995845		0.0700018	0.00415543		0.140004	0.00831086		-0.147141	-0.223839
GRHL2 / ILMN_2060145	-0.692315	-0.996248		0.307685	0.00375181		0.615369	0.00750362		-0.0503362	-0.226685
FAM169A / ILMN_1764704	0.696014	-0.989619		0.303986	0.0103807		0.607971	0.0207615		0.0513915	-0.196698
SNAI2 / ILMN_2082585	-0.70823	-0.977591		0.29177	0.0224092		0.58354	0.0448183		-0.0549178	-0.171087
TRAM2 / ILMN_1788783	-0.956088	0.976643		0.0439117	0.023357		0.0878235	0.0467139		-0.16988	0.169619
CCDC92 / ILMN_1731107	-0.948538	0.898413		0.0514615	0.101587		0.102923	0.203174		-0.162405	0.108996
ST14 / ILMN_1699887	-0.963103	0.636805		0.0368968	0.363195		0.0737936	0.72639		-0.177805	0.0300548
TP63 / ILMN_2138801	-0.972927	-0.627445		0.0270726	0.372555		0.0541452	0.745111		-0.191263	-0.0279223
SPINT2 / ILMN_1800739	-0.979164	0.552928		0.0208363	0.447072		0.0416727	0.894143		-0.202076	0.0114307
FAM169A / ILMN_1669566	-0.994338	0.664808		0.00566216	0.335192		0.0113243	0.670384		-0.249847	0.0365516
FOXC1 / ILMN_1738401	-0.992386	-0.864547		0.00761409	0.135453		0.0152282	0.270906		-0.239739	-0.0943706
SNAI1 / ILMN_1758086	-0.98745	-0.93582		0.01255	0.0641801		0.0251	0.12836		-0.221743	-0.130075
