# Supplementary material for: Functional and prognostic significance of long non-coding RNA MALAT1 as a metastasis driver in ER negative lymph node negative breast cancer
Source: Oncotarget. 2016 May 26;7(26):40418–36. doi: 10.18632/oncotarget.9622 (PMC5130017; doi:10.18632/oncotarget.9622)
Supplement: Supplementary file 4 [file oncotarget-07-40418-s004.xlsx]

## Sheet: Sheet1
Suppl. Table 6. Primers used for RT-PCR, qRT-PCR and siRNAs and modified DNA antisense oligonucleotides
Primers used for qRT-PCR
	AURKA-FP	GGAATATGCACCACTTGGAACA
	AURKA-RP	TAAGACAGGGCATTTGCCAAT
	BUB1B-FP	GTTACTTGCACAACCAAGGGA
	BUB1B-RP	TCCTGAAATATCGCATCTGCTTT
	CCNA2-FP	CGCTGGCGGTACTGAAGTC
	CCNA2-RP	GAGGAACGGTGACATGCTCAT
	CDC20-FP	GACCACTCCTAGCAAACCTGG
	CDC20-RP	GGGCGTCTGGCTGTTTTCA
	CDC45-FP	CTTGAAGTTCCCGCCTATGAAG
	CDC45-RP	GCATGGTTTGCTCCACTATCTC
	CDK1-FP	GGATGTGCTTATGCAGGATTCC
	CDK1-RP	CATGTACTGACCAGGAGGGATAG
	CENPE-FP	GCATCGCAAAGCCAAGGATTC
	CENPE-RP	TCTTGAAGTCTGTTGGTCAACTC
	GAPDH-FP	GATCATCAGCAATGCCTCCT
	GAPDH-RP	TGTGGTCATGAGTCCTTCCA
	HNRNPAB-FP	ATTGAGGCCATTGAATTGCCA
	HNRNPAB-RP	GGCCACCTTGATCTCACACTT
	LMNB1-FP	GCTCTTGCTACTGCACTTGGT
	LMNB1-RP	GTAAGGCTCTGACAACGATTCTC
	MALAT1-FP	GACGGAGGTTGAGATGAAGC
	MALAT1-RP	ATTCGGGGCTCTGTAGTCCT
	NDC80-FP	GCAGTGTATTCGACAACTCTGT
	NDC80-RP	GGGAGCTTGTAGAGATTTCATGG
	SRPK1-FP	ATGGAGCGGAAAGTGCTTG
	SRPK1-RP	GAGCCTCGGTGCTGAGTTT
	TOP2A-FP	ACCATTGCAGCCTGTAAATGA
	TOP2A-RP	GGGCGGAGCAAAATATGTTCC
	TUBA1A-FP	ACCTCTCCTCTTCGTCTCCG
	TUBA1A-RP	CATTGCCAATCTGGACACC
	FGFBP1-F1	AGGAGCTGTGAGTAACGTGC
	FGFBP1-R1	CAGTGCGAGTGAATTGCAGG
	MST1R-F1	TGCTGCTCTGGGAGCTACTAACA
	MST1R-R1	CCCAGCATCGAAGCATCA
	OCLN-F1	TGCCTAGCTACCCCCATCTT
	OCLN-R1	TGCACCCAGCACAGATCAAT
	CAV2-F1	GGCGGACGTACAGCTCTTCAT
	CAV2-R1	GCCAGGAACACCGTCAGGAAC
	RGS2-F2	GGTCTGAACGTGGTGTCTCA
	RGS2-R2	CAACCAGCTACCTAAGGCCA
	IL1RN-F1	TGCCTGTCCTGTGTCAAGTC
	IL1RN-R1	GAAGCGCTTGTCCTGCTTTC
	SNAI2-F1	CTGGTCAAGAAGCATTTCAACGCC
	SNAI2-R1	AAAGAGGAGAGAGGCCATTGGGTA
	SPARC-F1	GCCTGATGAGACAGAGGTGG
	SPARC-R1	CTGGACAGGATTAGCTCCCA
	TGFB2-F1	ATAGACATGCCGCCCTTCTT
	TGFB2-R1	CTCCATTGCTGAGACGTCAA
	WNT5A-F1	GACTATGGCTACCGCTTTGC
	WNT5A-R1	ACTTCTCCTTCAGGGCATCA
	WNT5B-F1	CCAGTGCAGAGACCGGAGATG
	WNT5B-R1	GTTGTCCACGGTGCTGCAGTTC
	FZD7-F1	CCTGGCCTGCTACTTCTACG
	FZD7-R1	ACCAGATCCAGAAGCCAGTG
	WNT11-F1	TGACCTCAAGACCCGATACC
	WNT11-R1	TCTTGTTGCACTGCCTGTCT
	MMP2-F1	GATACCCCTTTGACGGTAAGGA
	MMP2-R1	CCTTCTCCCAAGGTCCATAGC
	HEXIM1F1	CCAGCCTCAAACTAGCAACTG
	HEXIM1R1	CGCTCTCGATTGCCACCTAC
	EDF1-F1	ATCTTAGCGGCACAGAGACGA
	EDF1-R1	GGCCGTGTTCTTGGTAATAGAAT
	RNF40-F1	AAGACCACCACGACTCTTATCG
	RNF40-R1	CTTCTCAATTCGTTCTCGGAGTT
	RPS24-F1	ATGAACGACACCGTAACTATCCG
	RPS24-R1	CCGAATTTCTGTCTTAGGCACTG
	MAPK15F1	GGGCCTATGGCATTGTGTG
	MAPK15R1	TCTCTGGGCATCTGTCTTATCC
	POLR2HF1	TGACCGAGTGTCTCGACTG
	POLR2HR1	GTCACCCAAGTCTACAGGGTAA
	PNN-F1	CCAGAAGAGAATCACGCCAGG
	PNN-R1	GCCGGTTCCTTTGCTTTCC
	037665F1	AAGGGGATTGTTTGAGGGGG
	037665R1	TCGTGACCTCTTGGCAAACT
	COL1A1F1	GTGCGATGACGTGATCTGTGA
	COL1A1R1	CGGTGGTTTCTTGGTCGGT
	COL1A2F1	GGCCCTCAAGGTTTCCAAGG
	COL1A2R1	CACCCTGTGGTCCAACAACTC
	ACTB-F1	GGCCAGGTCATCACCATTG
	ACTB-R1	GGATGTCCACGTCACACTTCA
	FN1-F1	CGGTGGCTGTCAGTCAAAG
	FN1-R1	AAACCTCGGCTTCCTCCATAA
	LMNA-F1	AGCAGCGTGAGTTTGAGAGC
	LMNA-R1	AGACTGCCTGGCATTGTCC
	E2F4-F1	ATCGGGCTAATCGAGAAAAAGTC
	E2F4-R1	TGCTGGTCTAGTTCTTGCTCC
	XIST-F1	TCAGGGGTCCACAGTTTTTC
	XIST-R1	CAGGGGGTGGTAAGCTATGA
	LBR-F1	CGAGGGAGTCGATCAAGGTCA
	LBR-R1	CTTCAGAATCAGCGGAGTCAAT
Alternative pre-mRNA splicing assay
	hBIN1-e11F	CCTCCAGATGGCTCCCCTGC
	hBIN1-e14R	CCCGGGGGCAGGTCCAAGCG
	hBIM- F1	GGCAAAGCAACCTTCTGATG
	hBIM-R1	TAACCATTCGTGGGTGGTCT
	hBIM-R2	ATGGTGGTGGCCATACAAAT
	hTEAD1 - e4F	AGACGAAGGCAAAATGTAG
	hTEAD1-e8R	CGTAGGCTCAAACCCTGGT
	GAPDH-F1	ATCAAGAAGGTGGTGAAGCAG
	GAPDH-R1	CTTACTCCTTGGAGGCCATGT

## Sheet: Sheet2
	HEXIM1F1	CCAGCCTCAAACTAGCAACTG
	HEXIM1R1	CGCTCTCGATTGCCACCTAC
	EDF1-F1	ATCTTAGCGGCACAGAGACGA
	EDF1-R1	GGCCGTGTTCTTGGTAATAGAAT
	RNF40-F1	AAGACCACCACGACTCTTATCG
	RNF40-R1	CTTCTCAATTCGTTCTCGGAGTT
	RPS24-F1	ATGAACGACACCGTAACTATCCG
	RPS24-R1	CCGAATTTCTGTCTTAGGCACTG
	MAPK15F1	GGGCCTATGGCATTGTGTG
	MAPK15R1	TCTCTGGGCATCTGTCTTATCC
	POLR2HF1	TGACCGAGTGTCTCGACTG
	POLR2HR1	GTCACCCAAGTCTACAGGGTAA
	PNN-F1	CCAGAAGAGAATCACGCCAGG
	PNN-R1	GCCGGTTCCTTTGCTTTCC
	037665F1	AAGGGGATTGTTTGAGGGGG
	037665R1	TCGTGACCTCTTGGCAAACT
	COL1A1F1	GTGCGATGACGTGATCTGTGA
	COL1A1R1	CGGTGGTTTCTTGGTCGGT
	COL1A2F1	GGCCCTCAAGGTTTCCAAGG
	COL1A2R1	CACCCTGTGGTCCAACAACTC
	ACTB-F1	GGCCAGGTCATCACCATTG
	ACTB-R1	GGATGTCCACGTCACACTTCA
	FN1-F1	CGGTGGCTGTCAGTCAAAG
	FN1-R1	AAACCTCGGCTTCCTCCATAA
	LMNA-F1	AGCAGCGTGAGTTTGAGAGC
	LMNA-R1	AGACTGCCTGGCATTGTCC
	E2F4-F1	ATCGGGCTAATCGAGAAAAAGTC
	E2F4-R1	TGCTGGTCTAGTTCTTGCTCC
	XIST-F1	TCAGGGGTCCACAGTTTTTC
	XIST-R1	CAGGGGGTGGTAAGCTATGA
	LBR-F1	CGAGGGAGTCGATCAAGGTCA
	LBR-R1	CTTCAGAATCAGCGGAGTCAAT
